# Supplementary material for: Molecular basis of foreign DNA recognition by BREX anti-phage immunity system
Source: Nat Commun. 2025 Feb 20;16:1825. doi: 10.1038/s41467-025-57006-2 (PMC11842806; doi:10.1038/s41467-025-57006-2)
Supplement: Supplementary file 4 — Source Data [file 41467_2025_57006_MOESM4_ESM.xlsx]

## Sheet: Figure 1B
Lambda Sam7 + Maltose + MgCl2 MOI = 5
	K+ mcM
Time,min	BREX-	BREX+	ΔlamB	EcoRV	EcoKI
0	5.00851	5.00851	4.08502	4.79311	3.80149
0.0833333	4.96864	5.13006	4.08502	4.66088	3.81671
0.166667	4.96864	5.21272	4.10138	4.58697	3.83199
0.25	4.92908	5.25455	4.08502	4.51423	3.84734
0.333333	4.90943	5.27559	4.10138	4.46043	3.83199
0.416667	4.88985	5.29672	4.10138	4.3897	3.84734
0.5	4.87034	5.31793	4.10138	4.35475	3.86274
0.583333	4.83157	5.33922	4.10138	4.32008	3.86274
0.666667	4.8123	5.33922	4.1178	4.28569	3.87821
0.75	4.79311	5.33922	4.1178	4.2686	3.87821
0.833333	4.77399	5.33922	4.1178	4.23462	3.87821
0.916667	4.75495	5.33922	4.1178	4.20091	3.89374
1	4.73599	5.33922	4.1178	4.18415	3.89374
1.08333	4.73599	5.33922	4.1178	4.18415	3.90933
1.16667	4.7171	5.33922	4.1178	4.15084	3.90933
1.25	4.7171	5.33922	4.1178	4.13429	3.90933
1.33333	4.69828	5.33922	4.13429	4.1178	3.90933
1.41667	4.69828	5.33922	4.13429	4.10138	3.92499
1.5	4.67955	5.31793	4.15084	4.10138	3.92499
1.58333	4.67955	5.31793	4.15084	4.08502	3.9407
1.66667	4.66088	5.33922	4.15084	4.06873	3.9407
1.75	4.66088	5.31793	4.15084	4.06873	3.9407
1.83333	4.64229	5.29672	4.15084	4.0525	3.9407
1.91667	4.64229	5.29672	4.15084	4.03634	3.9407
2	4.64229	5.29672	4.16746	4.03634	3.9407
2.08333	4.64229	5.27559	4.16746	4.02024	3.95648
2.16667	4.64229	5.27559	4.18415	4.02024	3.9407
2.25	4.64229	5.27559	4.18415	4.02024	3.95648
2.33333	4.64229	5.27559	4.18415	4.0042	3.95648
2.41667	4.64229	5.27559	4.18415	3.98823	3.95648
2.5	4.64229	5.27559	4.18415	3.98823	3.95648
2.58333	4.64229	5.25455	4.20091	3.97233	3.95648
2.66667	4.64229	5.23359	4.20091	3.95648	3.95648
2.75	4.64229	5.23359	4.20091	3.95648	3.95648
2.83333	4.64229	5.23359	4.20091	3.9407	3.95648
2.91667	4.64229	5.23359	4.20091	3.9407	3.95648
3	4.62378	5.23359	4.21773	3.9407	3.95648
3.08333	4.62378	5.23359	4.21773	3.9407	3.95648
3.16667	4.62378	5.23359	4.21773	3.9407	3.95648
3.25	4.62378	5.23359	4.20091	3.92499	3.95648
3.33333	4.64229	5.23359	4.21773	3.92499	3.95648
3.41667	4.64229	5.21272	4.21773	3.90933	3.95648
3.5	4.64229	5.21272	4.23462	3.90933	3.95648
3.58333	4.64229	5.21272	4.23462	3.90933	3.95648
3.66667	4.62378	5.21272	4.23462	3.89374	3.95648
3.75	4.64229	5.21272	4.21773	3.89374	3.95648
3.83333	4.64229	5.21272	4.23462	3.87821	3.95648
3.91667	4.64229	5.21272	4.23462	3.87821	3.9407
4	4.62378	5.19193	4.23462	3.87821	3.9407
4.08333	4.62378	5.19193	4.23462	3.87821	3.9407
4.16667	4.62378	5.19193	4.23462	3.87821	3.9407
4.25	4.62378	5.17122	4.23462	3.86274	3.9407
4.33333	4.62378	5.17122	4.23462	3.86274	3.9407
4.41667	4.62378	5.17122	4.23462	3.86274	3.92499
4.5	4.60534	5.17122	4.23462	3.86274	3.92499
4.58333	4.58697	5.17122	4.25157	3.86274	3.9407
4.66667	4.60534	5.1506	4.2686	3.86274	3.97233
4.75	4.44264	5.0487	4.21773	3.87821	4.0042
4.83333	4.18415	4.58697	3.83199	4.06873	3.84734
4.91667	4.23462	4.64229	3.89374	4.1178	3.86274
5	4.28569	4.64229	4.02024	4.25157	3.90933
5.08333	4.28569	4.25157	3.80149	4.23462	3.98823
5.16667	3.9407	4.06873	3.7412	4.28569	3.84734
5.25	4.15084	4.28569	3.86274	4.28569	3.89374
5.33333	4.21773	4.40727	3.90933	4.32008	3.95648
5.41667	4.25157	4.46043	3.9407	4.32008	3.97233
5.5	4.28569	4.49622	3.97233	4.30285	3.97233
5.58333	4.35475	4.5323	3.98823	4.30285	3.98823
5.66667	4.37219	4.58697	3.98823	4.30285	3.98823
5.75	4.40727	4.66088	4.0042	4.32008	4.02024
5.83333	4.44264	4.73599	4.02024	4.35475	4.0525
5.91667	4.55045	4.85092	4.03634	4.40727	4.1178
6	4.64229	4.98853	4.03634	4.55045	4.20091
6.08333	4.77399	5.19193	4.0525	4.64229	4.32008
6.16667	4.90943	5.38207	4.06873	4.8123	4.44264
6.25	5.08922	5.64646	4.06873	4.96864	4.58697
6.33333	5.27559	5.92384	4.06873	5.17122	4.75495
6.41667	5.51268	6.26471	4.08502	5.40362	4.94882
6.5	5.73744	6.6252	4.10138	5.69177	5.17122
6.58333	6.01929	7.00644	4.10138	6.01929	5.42526
6.66667	6.31498	7.46907	4.10138	6.34027	5.69177
6.75	6.6252	7.96225	4.1178	6.70511	5.97137
6.83333	6.9785	8.45415	4.1178	7.09095	6.26471
6.91667	7.29211	8.97643	4.1178	7.49898	6.59878
7	7.68096	9.49296	4.1178	7.96225	6.92294
7.08333	8.05829	10.0392	4.13429	8.38684	7.26303
7.16667	8.45415	10.6594	4.15084	8.86945	7.65033
7.25	8.83408	11.1831	4.15084	9.34242	8.02615
7.33333	9.26804	11.7794	4.15084	9.84061	8.38684
7.41667	9.64593	12.4075	4.15084	10.324	8.79884
7.5	10.0794	12.9134	4.15084	10.8312	9.19426
7.58333	10.5324	13.4938	4.16746	11.3633	9.56914
7.66667	10.9618	14.1002	4.18415	11.8739	9.95929
7.75	11.3633	14.6751	4.18415	12.358	10.3654
7.83333	11.7794	15.2125	4.18415	12.8619	10.788
7.91667	12.2108	15.7696	4.18415	13.3863	11.2278
8	12.658	16.2819	4.18415	13.8766	11.639
8.08333	13.0692	16.8109	4.18415	14.3847	12.0171
8.16667	13.4938	17.357	4.18415	14.8521	12.4075
8.25	13.9321	17.8494	4.20091	15.3346	12.7595
8.33333	14.3274	18.2826	4.20091	15.7696	13.174
8.41667	14.7338	18.8012	4.21773	16.2819	13.5478
8.5	15.0914	19.2575	4.21773	16.7438	13.9321
8.58333	15.4576	19.6461	4.20091	17.2188	14.2702
8.66667	15.8961	20.0427	4.20091	17.6367	14.6751
8.75	16.2819	20.529	4.23462	17.9926	15.0312
8.83333	16.6105	20.9434	4.23462	18.4293	15.3346
8.91667	17.0136	21.2809	4.23462	18.8765	15.7696
9	17.357	21.7104	4.23462	19.2575	16.0879
9.08333	17.7073	22.0602	4.23462	19.6461	16.4126
9.16667	18.0647	22.4157	4.23462	20.0427	16.7438
9.25	18.4293	22.7769	4.23462	20.3656	17.0817
9.33333	18.8012	23.0516	4.25157	20.6938	17.4265
9.41667	19.1042	23.3296	4.25157	21.0272	17.7073
9.5	19.412	23.611	4.25157	21.4516	17.9926
9.58333	19.7248	23.9914	4.25157	21.7104	18.2826
9.66667	20.0427	24.2808	4.25157	21.9722	18.5772
9.75	20.3656	24.4757	4.25157	22.3263	18.8765
9.83333	20.6938	24.7709	4.25157	22.5955	19.1807
9.91667	20.9434	24.9696	4.2686	22.8681	19.412
10	21.1114	25.17	4.2686	23.1439	19.7248
10.0833	21.4516	25.4736	4.2686	23.3296	19.9627
10.1667	21.7104	25.5756	4.2686	23.611	20.2035
10.25	21.9722	25.7808	4.2686	23.8005	20.4472
10.3333	22.2372	26.0918	4.2686	24.0875	20.6938
10.4167	22.5054	26.1963	4.2686	24.2808	21.0272
10.5	22.7769	26.3012	4.2686	24.4757	21.196
10.5833	22.9596	26.5122	4.28569	24.6721	21.4516
10.6667	23.1439	26.725	4.28569	24.7709	21.7104
10.75	23.423	26.832	4.28569	24.9696	21.8846
10.8333	23.611	27.0473	4.28569	25.0696	22.1485
10.9167	23.8958	27.1556	4.28569	25.2708	22.3263
11	24.0875	27.2643	4.28569	25.4736	22.4157
11.0833	24.2808	27.3735	4.28569	25.5756	22.7769
11.1667	24.4757	27.3735	4.28569	25.678	22.8681
11.25	24.6721	27.5932	4.28569	25.7808	23.1439
11.3333	24.87	27.7037	4.30285	25.9877	23.3296
11.4167	25.0696	27.7037	4.28569	26.0918	23.5168
11.5	25.2708	27.926	4.30285	26.0918	23.7055
11.5833	25.4736	27.926	4.32008	26.3012	23.8958
11.6667	25.5756	28.0378	4.32008	26.4065	24.0875
11.75	25.7808	28.1501	4.30285	26.5122	24.2808
11.8333	25.9877	28.1501	4.32008	26.5122	24.4757
11.9167	26.1963	28.1501	4.32008	26.6184	24.5737
12	26.3012	28.1501	4.30285	26.6184	24.7709
12.0833	26.5122	28.1501	4.32008	26.6184	24.9696
12.1667	26.6184	28.1501	4.32008	26.725	25.17
12.25	26.832	28.1501	4.32008	26.832	25.2708
12.3333	26.9394	28.2628	4.32008	26.832	25.4736
12.4167	27.0473	28.2628	4.32008	26.832	25.5756
12.5	27.2643	28.2628	4.32008	26.832	25.7808
12.5833	27.4831	28.2628	4.32008	26.832	25.9877
12.6667	27.5932	28.2628	4.32008	26.832	26.0918
12.75	27.7037	28.2628	4.32008	26.9394	26.1963
12.8333	27.8146	28.1501	4.32008	26.9394	26.3012
12.9167	27.926	28.1501	4.32008	26.9394	26.5122
13	28.1501	28.1501	4.32008	26.9394	26.6184
13.0833	28.2628	28.0378	4.32008	26.9394	26.832
13.1667	28.376	27.926	4.32008	26.9394	26.9394
13.25	28.4896	27.926	4.32008	26.9394	27.0473
13.3333	28.7182	27.926	4.32008	26.832	27.1556
13.4167	28.8332	27.926	4.33738	26.832	27.2643
13.5	28.8332	27.8146	4.33738	26.832	27.3735
13.5833	29.0646	27.7037	4.35475	26.832	27.5932
13.6667	29.181	27.7037	4.35475	26.832	27.7037
13.75	29.2978	27.7037	4.33738	26.725	27.8146
13.8333	29.2978	27.5932	4.33738	26.6184	27.926
13.9167	29.4151	27.5932	4.33738	26.6184	28.1501
14	29.5329	27.4831	4.33738	26.6184	28.1501
14.0833	29.6512	27.3735	4.33738	26.5122	28.2628
14.1667	29.6512	27.3735	4.33738	26.5122	28.376
14.25	29.8891	27.2643	4.33738	26.5122	28.4896
14.3333	29.8891	27.1556	4.33738	26.5122	28.6037
14.4167	30.0088	27.0473	4.35475	26.3012	28.7182
14.5	30.2496	27.0473	4.35475	26.3012	28.8332
14.5833	30.2496	26.832	4.33738	26.1963	28.9487
14.6667	30.4924	26.832	4.33738	26.1963	29.0646
14.75	30.4924	26.6184	4.35475	26.0918	29.181
14.8333	30.4924	26.6184	4.35475	26.0918	29.2978
14.9167	30.6145	26.5122	4.35475	25.9877	29.2978
15	30.7371	26.5122	4.35475	25.9877	29.4151
15.0833	30.8602	26.4065	4.35475	25.7808	29.5329
15.1667	30.8602	26.3012	4.35475	25.7808	29.6512
15.25	30.9837	26.0918	4.33738	25.678	29.6512
15.3333	31.1078	25.9877	4.35475	25.5756	29.7699
15.4167	31.2324	25.9877	4.35475	25.5756	29.8891
15.5	31.2324	25.7808	4.35475	25.4736	30.0088
15.5833	31.2324	25.678	4.35475	25.372	30.0088
15.6667	31.483	25.5756	4.35475	25.2708	30.2496
15.75	31.483	25.4736	4.33738	25.17	30.2496
15.8333	31.483	25.372	4.33738	25.0696	30.2496
15.9167	31.6091	25.2708	4.33738	25.0696	30.3708
16	31.7356	25.0696	4.33738	24.9696	30.4924
16.0833	31.8627	24.9696	4.35475	24.87	30.4924
16.1667	31.8627	24.87	4.33738	24.7709	30.6145
16.25	31.8627	24.7709	4.33738	24.7709	30.7371
16.3333	31.9903	24.5737	4.33738	24.5737	30.7371
16.4167	31.9903	24.4757	4.33738	24.5737	30.8602
16.5	32.1184	24.378	4.33738	24.4757	30.9837
16.5833	32.1184	24.2808	4.33738	24.378	30.9837
16.6667	32.247	24.0875	4.33738	24.2808	31.1078
16.75	32.3761	23.9914	4.33738	24.2808	31.1078
16.8333	32.3761	23.8958	4.33738	24.0875	31.2324
16.9167	32.3761	23.8005	4.33738	24.0875	31.2324
17	32.5058	23.611	4.35475	23.9914	31.2324
17.0833	32.5058	23.5168	4.33738	23.9914	31.3574
17.1667	32.5058	23.5168	4.33738	23.9914	31.483
17.25	32.6359	23.3296	4.33738	23.8005	31.483
17.3333	32.7666	23.2366	4.32008	23.7055	31.6091
17.4167	32.7666	23.0516	4.32008	23.611	31.7356
17.5	32.7666	23.0516	4.32008	23.611	31.7356
17.5833	32.8978	22.8681	4.32008	23.5168	31.7356
17.6667	32.8978	22.7769	4.32008	23.423	31.8627
17.75	32.8978	22.686	4.32008	23.3296	31.8627
17.8333	33.0296	22.5955	4.32008	23.3296	31.9903
17.9167	33.0296	22.4157	4.32008	23.1439	31.9903
18	33.1618	22.3263	4.32008	23.0516	32.1184
18.0833	33.1618	22.2372	4.32008	23.0516	32.1184
18.1667	33.1618	22.1485	4.30285	22.8681	32.1184
18.25	33.1618	21.9722	4.30285	22.8681	32.247
18.3333	33.2946	21.8846	4.30285	22.7769	32.3761
18.4167	33.2946	21.7973	4.30285	22.686	32.3761
18.5	33.4279	21.7104	4.30285	22.5955	32.3761
18.5833	33.4279	21.6238	4.28569	22.5054	32.5058
18.6667	33.4279	21.5375	4.28569	22.4157	32.5058
18.75	33.4279	21.4516	4.28569	22.3263	32.5058
18.8333	33.5618	21.3661	4.28569	22.3263	32.5058
18.9167	33.5618	21.2809	4.28569	22.1485	32.6359
19	33.6962	21.1114	4.28569	22.1485	32.7666
19.0833	33.6962	21.0272	4.28569	22.0602	32.7666
19.1667	33.6962	21.0272	4.28569	21.9722	32.7666
19.25	33.6962	20.8598	4.28569	21.7973	32.7666
19.3333	33.8311	20.7766	4.28569	21.7104	32.7666
19.4167	33.8311	20.6938	4.2686	21.7104	32.8978
19.5	33.8311	20.6938	4.2686	21.6238	32.8978
19.5833	33.8311	20.6113	4.2686	21.5375	33.0296
19.6667	33.9666	20.4472	4.2686	21.4516	33.0296
19.75	33.9666	20.4472	4.2686	21.2809	33.0296
19.8333	34.1026	20.2844	4.2686	21.2809	33.0296
19.9167	34.1026	20.2844	4.2686	21.1114	33.1618
20	34.1026	20.2035	4.25157	21.0272	33.1618
20.0833	34.1026	20.0427	4.25157	21.0272	33.1618
20.1667	34.2392	19.9627	4.25157	20.8598	33.1618
20.25	34.2392	19.8831	4.25157	20.7766	33.2946
20.3333	34.2392	19.8831	4.25157	20.6938	33.2946
20.4167	34.3763	19.8038	4.23462	20.6113	33.2946
20.5	34.3763	19.6461	4.23462	20.529	33.4279
20.5833	34.3763	19.5678	4.23462	20.4472	33.4279
20.6667	34.3763	19.4897	4.23462	20.3656	33.4279
20.75	34.3763	19.412	4.23462	20.2844	33.4279
20.8333	34.5139	19.3346	4.21773	20.2035	33.4279
20.9167	34.5139	19.2575	4.21773	20.1229	33.5618
21	34.5139	19.1807	4.21773	20.0427	33.6962
21.0833	34.5139	19.1042	4.21773	19.8831	33.6962
21.1667	34.6521	19.028	4.20091	19.8831	33.6962
21.25	34.6521	18.8765	4.20091	19.7248	33.6962
21.3333	34.6521	18.8012	4.20091	19.6461	33.6962
21.4167	34.6521	18.7262	4.20091	19.6461	33.6962
21.5	34.7909	18.6515	4.20091	19.4897	33.8311
21.5833	34.7909	18.6515	4.20091	19.412	33.6962
21.6667	34.7909	18.5031	4.20091	19.412	33.8311
21.75	34.7909	18.4293	4.20091	19.2575	33.8311
21.8333	34.7909	18.2826	4.20091	19.1807	33.8311
21.9167	34.7909	18.2826	4.20091	19.1042	33.8311
22	34.7909	18.137	4.18415	19.028	33.8311
22.0833	34.7909	18.0647	4.18415	18.9521	33.8311
22.1667	34.7909	17.9926	4.18415	18.8765	33.9666
22.25	34.9302	17.9209	4.18415	18.7262	33.9666
22.3333	34.9302	17.8494	4.18415	18.6515	34.1026
22.4167	34.9302	17.7782	4.18415	18.6515	33.9666
22.5	34.9302	17.6367	4.18415	18.5031	34.1026
22.5833	35.0701	17.5663	4.16746	18.4293	34.1026
22.6667	35.0701	17.4963	4.16746	18.3558	34.1026
22.75	35.0701	17.4265	4.16746	18.2826	34.1026
22.8333	35.0701	17.2878	4.16746	18.137	34.1026
22.9167	35.0701	17.2188	4.16746	18.137	34.1026
23	35.0701	17.1501	4.16746	17.9926	34.1026
23.0833	35.0701	17.0817	4.16746	17.9209	34.2392
23.1667	35.0701	17.0136	4.15084	17.7782	34.2392
23.25	35.0701	16.9458	4.15084	17.7782	34.3763
23.3333	35.0701	16.8782	4.15084	17.6367	34.3763
23.4167	35.2105	16.7438	4.15084	17.5663	34.3763
23.5	35.2105	16.7438	4.15084	17.5663	34.3763
23.5833	35.0701	16.6105	4.15084	17.4265	34.3763
23.6667	35.0701	16.5443	4.15084	17.4265	34.3763
23.75	35.2105	16.4783	4.15084	17.2878	34.3763
23.8333	35.2105	16.3471	4.15084	17.2188	34.3763
23.9167	35.2105	16.2819	4.15084	17.1501	34.3763
24	35.2105	16.217	4.15084	17.0817	34.3763
24.0833	35.2105	16.1523	4.15084	16.9458	34.5139
24.1667	35.2105	16.0879	4.15084	16.8782	34.3763
24.25	35.0701	16.0237	4.13429	16.8109	34.5139
24.3333	35.2105	15.9598	4.13429	16.7438	34.3763
24.4167	35.2105	15.8961	4.1178	16.677	34.5139
24.5	35.2105	15.7696	4.1178	16.6105	34.5139
24.5833	35.2105	15.6441	4.1178	16.5443	34.3763
24.6667	35.2105	15.6441	4.1178	16.4783	34.3763
24.75	35.2105	15.5817	4.1178	16.4126	34.5139
24.8333	35.2105	15.4576	4.1178	16.2819	34.5139
24.9167	35.3515	15.3346	4.1178	16.217	34.5139
25	35.2105	15.2734	4.1178	16.217	34.5139
25.0833	35.2105	15.2734	4.1178	16.0879	34.5139
25.1667	35.2105	15.1518	4.1178	16.0237	34.5139
25.25	35.3515	15.0914	4.10138	15.9598	34.5139
25.3333	35.2105	15.0312	4.10138	15.8327	34.5139
25.4167	35.3515	14.9712	4.10138	15.7696	34.5139
25.5	35.3515	14.8521	4.10138	15.7067	34.3763
25.5833	35.3515	14.7338	4.08502	15.6441	34.5139
25.6667	35.3515	14.6751	4.08502	15.5817	34.5139
25.75	35.3515	14.6165	4.08502	15.5195	34.5139
25.8333	35.3515	14.5582	4.08502	15.4576	34.5139
25.9167	35.3515	14.5002	4.08502	15.396	34.5139
26	35.3515	14.3847	4.08502	15.3346	34.5139
26.0833	35.3515	14.3274	4.06873	15.2734	34.3763
26.1667	35.3515	14.2702	4.06873	15.2125	34.5139
26.25	35.4931	14.1566	4.06873	15.1518	34.5139
26.3333	35.4931	14.1002	4.06873	15.0914	34.5139
26.4167	35.4931	14.0439	4.06873	15.0312	34.3763
26.5	35.4931	13.9879	4.06873	14.9115	34.3763
26.5833	35.4931	13.9321	4.06873	14.8521	34.5139
26.6667	35.4931	13.8212	4.06873	14.8521	34.5139
26.75	35.4931	13.7112	4.0525	14.7928	34.5139
26.8333	35.4931	13.7112	4.03634	14.7338	34.5139
26.9167	35.4931	13.602	4.03634	14.6751	34.5139
27	35.4931	13.5478	4.03634	14.6751	34.3763
27.0833	35.4931	13.4399	4.03634	14.5582	34.3763
27.1667	35.4931	13.3863	4.03634	14.5582	34.5139
27.25	35.4931	13.3329	4.03634	14.4423	34.5139
27.3333	35.4931	13.2798	4.02024	14.4423	34.5139
27.4167	35.4931	13.174	4.02024	14.3847	34.5139
27.5	35.4931	13.1215	4.02024	14.2702	34.5139
27.5833	35.6352	13.017	4.02024	14.2702	34.5139
27.6667	35.6352	12.9651	4.0042	14.2133	34.5139
27.75	35.6352	12.9134	4.02024	14.1566	34.5139
27.8333	35.6352	12.8619	4.0042	14.0439	34.5139
27.9167	35.6352	12.8106	3.98823	13.9879	34.5139
28	35.6352	12.7595	3.98823	13.9879	34.5139
28.0833	35.6352	12.658	3.98823	13.9321	34.5139
28.1667	35.6352	12.6075	3.98823	13.8766	34.5139
28.25	35.7779	12.6075	3.98823	13.8212	34.5139
28.3333	35.7779	12.5071	3.97233	13.8212	34.5139
28.4167	35.6352	12.4572	3.97233	13.7112	34.5139
28.5	35.6352	12.4075	3.97233	13.6565	34.5139
28.5833	35.6352	12.358	3.97233	13.602	34.5139
28.6667	35.7779	12.2597	3.95648	13.5478	34.5139
28.75	35.7779	12.2108	3.95648	13.4399	34.5139
28.8333	35.7779	12.1621	3.95648	13.4399	34.5139
28.9167	35.7779	12.1136	3.95648	13.3863	34.5139
29	35.7779	12.0653	3.9407	13.2798	34.5139
29.0833	35.7779	12.0171	3.9407	13.2268	34.5139
29.1667	35.7779	11.9692	3.9407	13.174	34.5139
29.25	35.7779	11.9215	3.9407	13.174	34.5139
29.3333	35.7779	11.8739	3.92499	13.0692	34.5139
29.4167	35.7779	11.7794	3.92499	13.017	34.5139
29.5	35.7779	11.7324	3.90933	12.9651	34.5139
29.5833	35.7779	11.6856	3.90933	12.9134	34.5139
29.6667	35.7779	11.639	3.90933	12.8619	34.6521
29.75	35.7779	11.639	3.90933	12.7595	34.6521
29.8333	35.7779	11.5926	3.90933	12.7086	34.6521
29.9167	35.7779	11.5464	3.90933	12.658	34.6521
30	35.7779	11.5464	3.89374	12.6075	34.6521
30.0833	35.7779	11.4544	3.87821	12.5572	34.6521
30.1667	35.7779	11.4544	3.87821	12.5071	34.5139
30.25	35.7779	11.4088	3.87821	12.4572	34.5139
30.3333	35.7779	11.4088	3.87821	12.4075	34.6521
30.4167	35.7779	11.3633	3.87821	12.358	34.6521
30.5	35.7779	11.3179	3.86274	12.3088	34.7909
30.5833	35.7779	11.3179	3.86274	12.2597	34.6521
30.6667	35.7779	11.2728	3.86274	12.2108	34.6521
30.75	35.7779	11.2278	3.86274	12.1621	34.6521
30.8333	35.9211	11.2278	3.86274	12.1136	34.6521
30.9167	35.7779	11.1831	3.84734	12.0171	34.6521
31	35.7779	11.1831	3.84734	12.0171	34.7909
31.0833	35.9211	11.094	3.83199	11.9215	34.7909
31.1667	35.7779	11.094	3.83199	11.8739	34.7909
31.25	35.7779	11.0498	3.83199	11.8739	34.7909
31.3333	35.7779	11.0057	3.83199	11.7794	34.7909
31.4167	35.9211	11.0057	3.83199	11.7324	34.7909
31.5	35.9211	10.9618	3.83199	11.6856	34.7909
31.5833	35.9211	10.9181	3.81671	11.639	34.7909
31.6667	35.9211	10.8746	3.81671	11.5926	34.7909
31.75	35.9211	10.8312	3.81671	11.5464	34.7909
31.8333	35.9211	10.788	3.81671	11.5003	34.7909
31.9167	35.9211	10.745	3.80149	11.4544	34.7909
32	35.9211	10.745	3.80149	11.4088	34.7909
32.0833	35.9211	10.7021	3.80149	11.4088	34.7909
32.1667	35.7779	10.6594	3.80149	11.3179	34.7909
32.25	35.7779	10.6169	3.80149	11.2278	34.7909
32.3333	35.9211	10.5746	3.78633	11.2278	34.7909
32.4167	35.9211	10.5324	3.78633	11.1831	34.7909
32.5	35.9211	10.5324	3.78633	11.1385	34.7909
32.5833	35.9211	10.4904	3.78633	11.094	34.7909
32.6667	35.9211	10.4069	3.78633	11.0057	34.7909
32.75	35.9211	10.3654	3.78633	11.0057	34.7909
32.8333	35.9211	10.3654	3.77122	10.9618	34.7909
32.9167	35.9211	10.324	3.77122	10.8746	34.7909
33	35.9211	10.2828	3.77122	10.8746	34.7909
33.0833	35.9211	10.2418	3.75618	10.788	34.7909
33.1667	35.9211	10.201	3.75618	10.788	34.7909
33.25	35.9211	10.1603	3.75618	10.745	34.7909
33.3333	35.9211	10.1198	3.75618	10.6594	34.7909
33.4167	35.9211	10.1198	3.75618	10.6169	34.7909
33.5	35.9211	10.0794	3.75618	10.5746	34.7909
33.5833	35.9211	10.0392	3.7412	10.5746	34.7909
33.6667	35.9211	9.99917	3.72628	10.5324	34.7909
33.75	35.9211	9.95929	3.72628	10.4904	34.7909
33.8333	35.9211	9.95929	3.72628	10.4485	34.7909
33.9167	35.9211	9.91957	3.72628	10.4069	34.7909
34	35.9211	9.91957	3.72628	10.3654	34.7909
34.0833	35.9211	9.88001	3.72628	10.324	34.7909
34.1667	35.9211	9.84061	3.72628	10.2828	34.7909
34.25	35.9211	9.76227	3.71142	10.2418	34.7909
34.3333	35.9211	9.76227	3.71142	10.201	34.7909
34.4167	35.9211	9.72333	3.71142	10.1603	34.7909
34.5	35.9211	9.68455	3.71142	10.1198	34.7909
34.5833	35.9211	9.64593	3.71142	10.0794	34.7909
34.6667	35.9211	9.64593	3.69662	10.0392	34.7909
34.75	35.9211	9.60745	3.69662	9.99917	34.7909
34.8333	35.9211	9.56914	3.68187	9.95929	34.7909
34.9167	35.7779	9.53097	3.68187	9.91957	34.7909
35	35.9211	9.49296	3.68187	9.91957	34.6521
35.0833	35.9211	9.4551	3.68187	9.84061	34.7909
35.1667	35.9211	9.4551	3.66719	9.84061	34.7909
35.25	35.9211	9.37983	3.66719	9.76227	34.7909
35.3333	35.9211	9.37983	3.66719	9.76227	34.6521
35.4167	35.7779	9.34242	3.66719	9.72333	34.5139
35.5	35.7779	9.34242	3.65256	9.68455	34.5139
35.5833	35.9211	9.26804	3.65256	9.64593	34.6521
35.6667	35.9211	9.23108	3.65256	9.60745	34.5139
35.75	35.7779	9.19426	3.65256	9.56914	34.6521
35.8333	35.7779	9.19426	3.65256	9.53097	34.6521
35.9167	35.9211	9.15759	3.638	9.49296	34.5139
36	35.7779	9.15759	3.638	9.4551	34.5139
36.0833	35.7779	9.08469	3.638	9.4551	34.5139
36.1667	35.9211	9.08469	3.638	9.37983	34.5139
36.25	35.9211	9.04846	3.62349	9.37983	34.5139
36.3333	35.9211	9.01237	3.62349	9.34242	34.5139
36.4167	35.7779	9.01237	3.60903	9.30516	34.5139
36.5	35.7779	8.97643	3.60903	9.26804	34.3763
36.5833	35.7779	8.90497	3.60903	9.23108	34.3763
36.6667	35.7779	8.90497	3.60903	9.19426	34.3763
36.75	35.7779	8.86945	3.59464	9.15759	34.3763
36.8333	35.7779	8.83408	3.59464	9.15759	34.3763
36.9167	35.7779	8.79884	3.5803	9.08469	34.3763
37	35.7779	8.79884	3.5803	9.08469	34.3763
37.0833	35.7779	8.76375	3.5803	9.04846	34.3763
37.1667	35.7779	8.7288	3.5803	9.01237	34.3763
37.25	35.7779	8.65931	3.56602	8.97643	34.3763
37.3333	35.7779	8.65931	3.56602	8.97643	34.2392
37.4167	35.7779	8.62477	3.56602	8.90497	34.2392
37.5	35.7779	8.62477	3.56602	8.90497	34.2392
37.5833	35.7779	8.55611	3.56602	8.83408	34.2392
37.6667	35.7779	8.55611	3.5518	8.79884	34.2392
37.75	35.7779	8.52199	3.5518	8.79884	34.2392
37.8333	35.7779	8.52199	3.5518	8.76375	34.1026
37.9167	35.7779	8.45415	3.53764	8.7288	34.1026
38	35.7779	8.45415	3.53764	8.7288	34.1026
38.0833	35.7779	8.42043	3.53764	8.65931	34.1026
38.1667	35.7779	8.38684	3.53764	8.65931	34.1026
38.25	35.7779	8.35339	3.52353	8.62477	34.1026
38.3333	35.7779	8.35339	3.50947	8.59037	34.1026
38.4167	35.7779	8.32008	3.50947	8.55611	34.1026
38.5	35.7779	8.28689	3.50947	8.52199	34.1026
38.5833	35.7779	8.25384	3.50947	8.52199	34.1026
38.6667	35.7779	8.22092	3.50947	8.45415	34.1026
38.75	35.7779	8.22092	3.49548	8.45415	34.1026
38.8333	35.6352	8.18814	3.49548	8.38684	34.1026
38.9167	35.6352	8.15548	3.49548	8.38684	34.1026
39	35.7779	8.12295	3.49548	8.35339	34.1026
39.0833	35.7779	8.09056	3.49548	8.32008	33.9666
39.1667	35.7779	8.05829	3.46765	8.28689	33.9666
39.25	35.7779	8.05829	3.46765	8.28689	33.9666
39.3333	35.7779	8.05829	3.46765	8.22092	33.9666
39.4167	35.7779	8.02615	3.46765	8.22092	33.9666
39.5	35.7779	7.99414	3.46765	8.18814	34.1026
39.5833	35.7779	7.96225	3.45382	8.15548	33.9666
39.6667	35.7779	7.9305	3.44004	8.12295	33.9666
39.75	35.7779	7.89887	3.44004	8.09056	33.9666
39.8333	35.7779	7.89887	3.44004	8.09056	33.9666
39.9167	35.7779	7.86736	3.42632	8.05829	33.9666
40	35.7779	7.86736	3.42632	8.02615	33.9666
40.0833	35.7779	7.80473	3.42632	8.02615	33.9666
40.1667	35.7779	7.77361	3.42632	7.96225	33.8311
40.25	35.7779	7.7426	3.42632	7.96225	33.8311
40.3333	35.7779	7.71172	3.41266	7.9305	33.8311
40.4167	35.7779	7.68096	3.41266	7.89887	33.8311
40.5	35.7779	7.68096	3.39905	7.86736	33.8311
40.5833	35.7779	7.65033	3.39905	7.86736	33.9666
40.6667	35.7779	7.61982	3.39905	7.83599	33.9666
40.75	35.7779	7.58943	3.39905	7.80473	33.8311
40.8333	35.7779	7.55916	3.39905	7.80473	33.8311
40.9167	35.7779	7.52901	3.38549	7.77361	33.8311
41	35.6352	7.49898	3.37199	7.7426	33.8311
41.0833	35.7779	7.49898	3.37199	7.71172	33.8311
41.1667	35.7779	7.46907	3.37199	7.71172	33.8311
41.25	35.7779	7.43928	3.35854	7.68096	33.8311
41.3333	35.7779	7.43928	3.35854	7.65033	33.8311
41.4167	35.7779	7.40961	3.35854	7.61982	33.8311
41.5	35.7779	7.40961	3.35854	7.58943	33.8311
41.5833	35.7779	7.38006	3.34514	7.55916	33.8311
41.6667	35.7779	7.35063	3.3318	7.55916	33.8311
41.75	35.7779	7.32131	3.3318	7.52901	33.8311
41.8333	35.6352	7.29211	3.3318	7.49898	33.8311
41.9167	35.7779	7.29211	3.3318	7.46907	33.8311
42	35.7779	7.26303	3.31851	7.43928	33.8311
42.0833	35.7779	7.26303	3.30528	7.43928	33.8311
42.1667	35.6352	7.23406	3.30528	7.40961	33.8311
42.25	35.6352	7.20521	3.30528	7.35063	33.8311
42.3333	35.6352	7.20521	3.30528	7.35063	33.8311
42.4167	35.6352	7.17647	3.2921	7.35063	33.8311
42.5	35.6352	7.17647	3.2921	7.32131	33.8311
42.5833	35.6352	7.14785	3.2921	7.29211	33.8311
42.6667	35.7779	7.14785	3.27897	7.26303	33.8311
42.75	35.6352	7.14785	3.27897	7.20521	33.8311
42.8333	35.6352	7.11934	3.27897	7.23406	33.8311
42.9167	35.6352	7.11934	3.26589	7.20521	33.8311
43	35.7779	7.11934	3.26589	7.17647	33.6962
43.0833	35.7779	7.06266	3.25286	7.14785	33.6962
43.1667	35.7779	7.06266	3.25286	7.11934	33.8311
43.25	35.7779	7.06266	3.23989	7.11934	33.8311
43.3333	35.7779	7.06266	3.23989	7.09095	33.8311
43.4167	35.7779	7.0345	3.23989	7.06266	33.8311
43.5	35.7779	7.00644	3.23989	7.0345	33.8311
43.5833	35.7779	7.00644	3.23989	7.00644	33.8311
43.6667	35.7779	7.00644	3.23989	6.9785	33.8311
43.75	35.7779	7.00644	3.22697	6.9785	33.6962
43.8333	35.7779	6.9785	3.22697	6.9785	33.6962
43.9167	35.7779	6.9785	3.22697	6.92294	33.6962
44	35.7779	6.9785	3.22697	6.92294	33.8311
44.0833	35.7779	6.92294	3.22697	6.86783	33.8311
44.1667	35.7779	6.92294	3.22697	6.86783	33.6962
44.25	35.7779	6.92294	3.2141	6.86783	33.6962
44.3333	35.7779	6.89533	3.2141	6.84044	33.6962
44.4167	35.7779	6.89533	3.2141	6.81316	33.6962
44.5	35.7779	6.86783	3.20128	6.78598	33.6962
44.5833	35.7779	6.86783	3.20128	6.78598	33.6962
44.6667	35.7779	6.84044	3.20128	6.75892	33.6962
44.75	35.7779	6.84044	3.20128	6.73196	33.6962
44.8333	35.7779	6.84044	3.18851	6.70511	33.6962
44.9167	35.7779	6.84044	3.20128	6.70511	33.6962
45	35.7779	6.81316	3.20128	6.67837	33.6962
45.0833	35.7779	6.78598	3.18851	6.65173	33.6962
45.1667	35.7779	6.78598	3.18851	6.6252	33.6962
45.25	35.7779	6.75892	3.18851	6.59878	33.6962
45.3333	35.7779	6.75892	3.18851	6.59878	33.6962
45.4167	35.6352	6.73196	3.18851	6.57246	33.6962
45.5	35.6352	6.73196	3.17579	6.57246	33.6962
45.5833	35.7779	6.70511	3.17579	6.54625	33.6962
45.6667	35.6352	6.70511	3.17579	6.52014	33.6962
45.75	35.7779	6.70511	3.16313	6.49414	33.6962
45.8333	35.7779	6.70511	3.16313	6.49414	33.6962
45.9167	35.7779	6.67837	3.16313	6.46824	33.6962
46	35.7779	6.67837	3.16313	6.44244	33.6962
46.0833	35.6352	6.65173	3.16313	6.44244	33.6962
46.1667	35.7779	6.65173	3.16313	6.41674	33.6962
46.25	35.7779	6.6252	3.16313	6.39115	33.6962
46.3333	35.7779	6.59878	3.15051	6.39115	33.6962
46.4167	35.6352	6.59878	3.13795	6.36566	33.6962
46.5	35.6352	6.59878	3.13795	6.34027	33.5618
46.5833	35.6352	6.57246	3.13795	6.34027	33.5618
46.6667	35.6352	6.57246	3.13795	6.31498	33.5618
46.75	35.6352	6.54625	3.13795	6.31498	33.5618
46.8333	35.6352	6.54625	3.13795	6.2898	33.5618
46.9167	35.6352	6.52014	3.12543	6.26471	33.5618
47	35.6352	6.52014	3.12543	6.23973	33.4279
47.0833	35.6352	6.52014	3.12543	6.21484	33.4279
47.1667	35.6352	6.49414	3.12543	6.21484	33.5618
47.25	35.6352	6.49414	3.12543	6.19005	33.5618
47.3333	35.6352	6.46824	3.11297	6.19005	33.5618
47.4167	35.4931	6.46824	3.11297	6.16537	33.4279
47.5	35.4931	6.44244	3.11297	6.14078	33.4279
47.5833	35.4931	6.44244	3.11297	6.14078	33.5618
47.6667	35.4931	6.44244	3.10055	6.11628	33.4279
47.75	35.4931	6.41674	3.10055	6.09189	33.4279
47.8333	35.4931	6.39115	3.10055	6.06759	33.5618
47.9167	35.4931	6.39115	3.10055	6.06759	33.4279
48	35.4931	6.39115	3.10055	6.04339	33.4279
48.0833	35.4931	6.36566	3.10055	6.04339	33.4279
48.1667	35.4931	6.34027	3.08818	6.01929	33.4279
48.25	35.4931	6.34027	3.08818	5.99528	33.4279
48.3333	35.4931	6.34027	3.07587	5.97137	33.4279
48.4167	35.4931	6.31498	3.07587	5.97137	33.4279
48.5	35.4931	6.31498	3.07587	5.94756	33.4279
48.5833	35.4931	6.31498	3.07587	5.94756	33.4279
48.6667	35.4931	6.26471	3.0636	5.92384	33.4279
48.75	35.4931	6.26471	3.07587	5.90021	33.4279
48.8333	35.4931	6.26471	3.0636	5.90021	33.2946
48.9167	35.4931	6.23973	3.0636	5.90021	33.2946
49	35.4931	6.21484	3.0636	5.85324	33.2946
49.0833	35.4931	6.21484	3.0636	5.85324	33.2946
49.1667	35.4931	6.19005	3.0636	5.82989	33.2946
49.25	35.4931	6.19005	3.0636	5.80664	33.1618
49.3333	35.3515	6.16537	3.0636	5.78348	33.1618
49.4167	35.3515	6.14078	3.05138	5.78348	33.1618
49.5	35.3515	6.14078	3.05138	5.76042	33.1618
49.5833	35.4931	6.14078	3.03921	5.73744	33.1618
49.6667	35.4931	6.14078	3.03921	5.73744	33.1618
49.75	35.4931	6.11628	3.03921	5.71456	33.1618
49.8333	35.3515	6.09189	3.03921	5.69177	33.1618
49.9167	35.3515	6.09189	3.03921	5.66907	33.1618
50	35.3515	6.06759	3.03921	5.66907	33.0296
50.0833	35.3515	6.06759	3.02709	5.66907	33.0296
50.1667	35.4931	6.06759	3.02709	5.64646	33.0296
50.25	35.3515	6.04339	3.02709	5.62394	33.0296
50.3333	35.3515	6.01929	3.01502	5.62394	33.0296
50.4167	35.3515	6.01929	3.01502	5.60151	33.0296
50.5	35.3515	6.01929	3.01502	5.60151	33.0296
50.5833	35.3515	5.99528	3.01502	5.57917	33.0296
50.6667	35.3515	5.97137	3.01502	5.55691	33.0296
50.75	35.3515	5.97137	3.00299	5.53475	33.0296
50.8333	35.3515	5.94756	3.00299	5.51268	33.0296
50.9167	35.3515	5.94756	3.00299	5.51268	33.0296
51	35.2105	5.94756	3.00299	5.51268	33.0296
51.0833	35.2105	5.94756	2.99102	5.49069	33.0296
51.1667	35.2105	5.94756	2.99102	5.49069	33.0296
51.25	35.2105	5.90021	2.97909	5.46879	33.0296
51.3333	35.2105	5.90021	2.97909	5.46879	32.8978
51.4167	35.2105	5.90021	2.97909	5.44698	32.8978
51.5	35.2105	5.87668	2.97909	5.42526	32.8978
51.5833	35.2105	5.87668	2.97909	5.42526	32.8978
51.6667	35.2105	5.85324	2.9672	5.40362	32.8978
51.75	35.2105	5.85324	2.95537	5.40362	32.8978
51.8333	35.2105	5.85324	2.95537	5.38207	32.8978
51.9167	35.2105	5.82989	2.95537	5.38207	32.8978
52	35.2105	5.82989	2.95537	5.3606	32.8978
52.0833	35.2105	5.82989	2.95537	5.33922	32.8978
52.1667	35.2105	5.80664	2.95537	5.33922	32.7666
52.25	35.2105	5.78348	2.95537	5.29672	32.7666
52.3333	35.2105	5.78348	2.94358	5.29672	32.7666
52.4167	35.2105	5.76042	2.94358	5.29672	32.7666
52.5	35.2105	5.76042	2.94358	5.27559	32.7666
52.5833	35.2105	5.73744	2.94358	5.27559	32.7666
52.6667	35.2105	5.73744	2.94358	5.25455	32.7666
52.75	35.2105	5.71456	2.94358	5.23359	32.7666
52.8333	35.2105	5.71456	2.93184	5.23359	32.7666
52.9167	35.2105	5.69177	2.94358	5.21272	32.7666
53	35.2105	5.69177	2.94358	5.21272	32.7666
53.0833	35.2105	5.66907	2.94358	5.19193	32.7666
53.1667	35.2105	5.66907	2.92015	5.17122	32.7666
53.25	35.2105	5.66907	2.92015	5.17122	32.7666
53.3333	35.2105	5.64646	2.93184	5.17122	32.7666
53.4167	35.2105	5.64646	2.93184	5.13006	32.7666
53.5	35.2105	5.64646	2.92015	5.13006	32.7666
53.5833	35.2105	5.62394	2.92015	5.1096	32.7666
53.6667	35.2105	5.62394	2.92015	5.1096	32.7666
53.75	35.2105	5.60151	2.92015	5.1096	32.6359
53.8333	35.2105	5.60151	2.92015	5.08922	32.6359
53.9167	35.2105	5.60151	2.92015	5.06892	32.6359
54	35.2105	5.60151	2.92015	5.0487	32.6359
54.0833	35.2105	5.60151	2.92015	5.02857	32.6359
54.1667	35.2105	5.57917	2.9085	5.02857	32.6359
54.25	35.2105	5.57917	2.9085	5.02857	32.6359
54.3333	35.2105	5.57917	2.9085	5.00851	32.6359
54.4167	35.2105	5.55691	2.8969	5.00851	32.6359
54.5	35.2105	5.55691	2.8969	4.98853	32.6359
54.5833	35.2105	5.55691	2.8969	4.96864	32.6359
54.6667	35.2105	5.53475	2.8969	4.96864	32.5058
54.75	35.2105	5.53475	2.9085	4.94882	32.5058
54.8333	35.2105	5.51268	2.8969	4.92908	32.5058
54.9167	35.2105	5.51268	2.8969	4.90943	32.5058
55	35.2105	5.51268	2.8969	4.90943	32.5058
55.0833	35.2105	5.51268	2.8969	4.90943	32.5058
55.1667	35.2105	5.49069	2.8969	4.88985	32.6359
55.25	35.2105	5.49069	2.8969	4.88985	32.6359
55.3333	35.2105	5.49069	2.8969	4.87034	32.5058
55.4167	35.2105	5.49069	2.8969	4.85092	32.5058
55.5	35.2105	5.49069	2.88535	4.85092	32.5058
55.5833	35.2105	5.46879	2.88535	4.83157	32.5058
55.6667	35.2105	5.46879	2.88535	4.83157	32.5058
55.75	35.0701	5.46879	2.88535	4.8123	32.5058
55.8333	35.0701	5.44698	2.88535	4.8123	32.5058
55.9167	35.0701	5.44698	2.88535	4.79311	32.5058
56	35.2105	5.42526	2.88535	4.77399	32.5058
56.0833	35.2105	5.42526	2.88535	4.77399	32.5058
56.1667	35.0701	5.40362	2.88535	4.77399	32.5058
56.25	35.0701	5.40362	2.88535	4.73599	32.5058
56.3333	35.0701	5.40362	2.87384	4.73599	32.5058
56.4167	35.2105	5.40362	2.87384	4.73599	32.5058
56.5	35.0701	5.40362	2.87384	4.7171	32.5058
56.5833	35.0701	5.38207	2.86238	4.7171	32.5058
56.6667	35.0701	5.38207	2.86238	4.69828	32.5058
56.75	35.0701	5.3606	2.86238	4.67955	32.5058
56.8333	35.0701	5.3606	2.86238	4.67955	32.5058
56.9167	35.0701	5.33922	2.86238	4.67955	32.5058
57	35.0701	5.33922	2.86238	4.66088	32.5058
57.0833	35.0701	5.33922	2.85096	4.64229	32.5058
57.1667	35.0701	5.31793	2.86238	4.64229	32.5058
57.25	35.0701	5.31793	2.85096	4.62378	32.5058
57.3333	35.0701	5.31793	2.85096	4.62378	32.5058
57.4167	35.0701	5.29672	2.85096	4.60534	32.5058
57.5	35.0701	5.29672	2.85096	4.60534	32.5058
57.5833	34.9302	5.29672	2.85096	4.58697	32.5058
57.6667	34.9302	5.29672	2.83959	4.58697	32.5058
57.75	34.9302	5.27559	2.83959	4.56867	32.5058
57.8333	34.9302	5.27559	2.83959	4.56867	32.3761
57.9167	34.9302	5.25455	2.83959	4.55045	32.3761
58	34.7909	5.25455	2.83959	4.55045	32.3761
58.0833	34.7909	5.23359	2.83959	4.5323	32.3761
58.1667	34.9302	5.23359	2.83959	4.5323	32.3761
58.25	34.9302	5.23359	2.83959	4.49622	32.3761
58.3333	34.7909	5.21272	2.82827	4.49622	32.3761
58.4167	34.9302	5.21272	2.82827	4.49622	32.3761
58.5	34.7909	5.21272	2.82827	4.47829	32.3761
58.5833	34.7909	5.21272	2.82827	4.46043	32.3761
58.6667	34.7909	5.21272	2.82827	4.46043	32.3761
58.75	34.7909	5.21272	2.82827	4.44264	32.3761
58.8333	34.6521	5.17122	2.82827	4.44264	32.3761
58.9167	34.7909	5.17122	2.81699	4.44264	32.3761
59	34.7909	5.17122	2.81699	4.42492	32.247
59.0833	34.7909	5.17122	2.81699	4.40727	32.247
59.1667	34.7909	5.17122	2.80575	4.40727	32.3761
59.25	34.7909	5.1506	2.80575	4.40727	32.3761
59.3333	34.7909	5.1506	2.80575	4.3897	32.247
59.4167	34.7909	5.1506	2.80575	4.37219	32.247
59.5	34.7909	5.13006	2.80575	4.37219	32.247
59.5833	34.7909	5.13006	2.80575	4.37219	32.247
59.6667	34.7909	5.1096	2.80575	4.35475	32.1184
59.75	34.7909	5.1096	2.80575	4.33738	32.1184
59.8333	34.7909	5.1096	2.80575	4.33738	32.1184
59.9167	34.6521	5.1096	2.79456	4.32008	32.1184

## Sheet: Figure 1D
	genome	pos	counts_c	counts_s	counts_norm
0	T7_lab_0.3_0.7_fusion	1	242	42	1.842704838546265
1	T7_lab_0.3_0.7_fusion	2	251	48	2.030436293355475
2	T7_lab_0.3_0.7_fusion	3	257	49	2.0243463012304623
3	T7_lab_0.3_0.7_fusion	4	263	51	2.0589048630579403
4	T7_lab_0.3_0.7_fusion	5	269	53	2.091921779004638
5	T7_lab_0.3_0.7_fusion	6	274	55	2.131247949344003
6	T7_lab_0.3_0.7_fusion	7	288	56	2.064511902445352
7	T7_lab_0.3_0.7_fusion	8	298	57	2.0308621398935105
8	T7_lab_0.3_0.7_fusion	9	301	58	2.0458950414361157
9	T7_lab_0.3_0.7_fusion	10	310	63	2.1577479238461104
10	T7_lab_0.3_0.7_fusion	11	316	64	2.150377677773098
11	T7_lab_0.3_0.7_fusion	12	318	65	2.1702416225166776
12	T7_lab_0.3_0.7_fusion	13	323	68	2.2352610071588783
13	T7_lab_0.3_0.7_fusion	14	324	70	2.2939021138281697
14	T7_lab_0.3_0.7_fusion	15	332	72	2.3025881459287234
15	T7_lab_0.3_0.7_fusion	16	342	75	2.3283968824571644
16	T7_lab_0.3_0.7_fusion	17	352	77	2.3225758902510214
17	T7_lab_0.3_0.7_fusion	18	367	81	2.343369679848442
18	T7_lab_0.3_0.7_fusion	19	383	82	2.2731962461837676
19	T7_lab_0.3_0.7_fusion	20	389	83	2.2654284114971404
20	T7_lab_0.3_0.7_fusion	21	394	87	2.3444710944375795
21	T7_lab_0.3_0.7_fusion	22	400	88	2.3358477524810275
22	T7_lab_0.3_0.7_fusion	23	408	89	2.3160700754323913
23	T7_lab_0.3_0.7_fusion	24	411	90	2.324997762920731
24	T7_lab_0.3_0.7_fusion	25	422	90	2.26439355583038
25	T7_lab_0.3_0.7_fusion	26	433	90	2.2068685463289155
26	T7_lab_0.3_0.7_fusion	27	442	90	2.1619323089602274
27	T7_lab_0.3_0.7_fusion	28	453	92	2.156311391011986
28	T7_lab_0.3_0.7_fusion	29	460	92	2.123497956800934
29	T7_lab_0.3_0.7_fusion	30	465	92	2.100664645437483
30	T7_lab_0.3_0.7_fusion	31	481	94	2.0749356334645297
31	T7_lab_0.3_0.7_fusion	32	494	95	2.0418249584624366
32	T7_lab_0.3_0.7_fusion	33	499	97	2.0639208598165393
33	T7_lab_0.3_0.7_fusion	34	504	99	2.085578350429489
34	T7_lab_0.3_0.7_fusion	35	517	103	2.115283264511569
35	T7_lab_0.3_0.7_fusion	36	527	107	2.1557332199022765
36	T7_lab_0.3_0.7_fusion	37	535	111	2.202881057989754
37	T7_lab_0.3_0.7_fusion	38	550	113	2.1814115374409595
38	T7_lab_0.3_0.7_fusion	39	559	117	2.2222653036288844
39	T7_lab_0.3_0.7_fusion	40	577	117	2.152939869546874
40	T7_lab_0.3_0.7_fusion	41	604	118	2.074277805484356
41	T7_lab_0.3_0.7_fusion	42	618	120	2.0616485017484796
42	T7_lab_0.3_0.7_fusion	43	635	124	2.0733365877426446
43	T7_lab_0.3_0.7_fusion	44	646	130	2.136646550960692
44	T7_lab_0.3_0.7_fusion	45	656	131	2.12026091723264
45	T7_lab_0.3_0.7_fusion	46	670	132	2.091803957445696
46	T7_lab_0.3_0.7_fusion	47	685	134	2.0769980015425196
47	T7_lab_0.3_0.7_fusion	48	696	136	2.0746819118170046
48	T7_lab_0.3_0.7_fusion	49	714	137	2.037249440348235
49	T7_lab_0.3_0.7_fusion	50	729	140	2.0390241011805954
50	T7_lab_0.3_0.7_fusion	51	748	145	2.058203233530317
51	T7_lab_0.3_0.7_fusion	52	766	148	2.051421002653644
52	T7_lab_0.3_0.7_fusion	53	782	153	2.077334957740044
53	T7_lab_0.3_0.7_fusion	54	795	155	2.07007662455437
54	T7_lab_0.3_0.7_fusion	55	815	156	2.032304793011937
55	T7_lab_0.3_0.7_fusion	56	831	163	2.0826123162367765
56	T7_lab_0.3_0.7_fusion	57	843	166	2.090751250468298
57	T7_lab_0.3_0.7_fusion	58	862	164	2.020032859137779
58	T7_lab_0.3_0.7_fusion	59	873	165	2.0067420553960718
59	T7_lab_0.3_0.7_fusion	60	887	166	1.9870386743458572
60	T7_lab_0.3_0.7_fusion	61	898	166	1.9626985569540925
61	T7_lab_0.3_0.7_fusion	62	903	167	1.9635889190794906
62	T7_lab_0.3_0.7_fusion	63	917	168	1.9451889680619243
63	T7_lab_0.3_0.7_fusion	64	928	173	1.9793380739577673
64	T7_lab_0.3_0.7_fusion	65	953	173	1.9274142000344263
65	T7_lab_0.3_0.7_fusion	66	978	177	1.92157023698244
66	T7_lab_0.3_0.7_fusion	67	985	181	1.9510311176698936
67	T7_lab_0.3_0.7_fusion	68	1003	185	1.9583605284554975
68	T7_lab_0.3_0.7_fusion	69	1014	187	1.9580577806793624
69	T7_lab_0.3_0.7_fusion	70	1030	187	1.9276413491348285
70	T7_lab_0.3_0.7_fusion	71	1039	189	1.9313816835196176
71	T7_lab_0.3_0.7_fusion	72	1049	188	1.9028485027577482
72	T7_lab_0.3_0.7_fusion	73	1060	190	1.903134961283856
73	T7_lab_0.3_0.7_fusion	74	1069	190	1.8871123095985851
74	T7_lab_0.3_0.7_fusion	75	1075	191	1.886456324413853
75	T7_lab_0.3_0.7_fusion	76	1081	191	1.8759857065170136
76	T7_lab_0.3_0.7_fusion	77	1096	193	1.869685701015421
77	T7_lab_0.3_0.7_fusion	78	1103	193	1.8578200619337275
78	T7_lab_0.3_0.7_fusion	79	1113	194	1.8506675813988376
79	T7_lab_0.3_0.7_fusion	80	1121	198	1.8753460992265163
80	T7_lab_0.3_0.7_fusion	81	1125	198	1.8686782019848223
81	T7_lab_0.3_0.7_fusion	82	1140	200	1.8627175059657315
82	T7_lab_0.3_0.7_fusion	83	1156	201	1.846120628533684
83	T7_lab_0.3_0.7_fusion	84	1162	201	1.8365881640145771
84	T7_lab_0.3_0.7_fusion	85	1174	205	1.8539909759122295
85	T7_lab_0.3_0.7_fusion	86	1187	205	1.833686104229956
86	T7_lab_0.3_0.7_fusion	87	1193	206	1.8333637011776713
87	T7_lab_0.3_0.7_fusion	88	1215	208	1.8176443416238448
88	T7_lab_0.3_0.7_fusion	89	1229	209	1.8055780023246346
89	T7_lab_0.3_0.7_fusion	90	1234	209	1.7982620460753451
90	T7_lab_0.3_0.7_fusion	91	1241	210	1.796674338953248
91	T7_lab_0.3_0.7_fusion	92	1246	211	1.7979858301966176
92	T7_lab_0.3_0.7_fusion	93	1257	212	1.790698356570398
93	T7_lab_0.3_0.7_fusion	94	1263	216	1.8158177302810836
94	T7_lab_0.3_0.7_fusion	95	1272	217	1.8113170464850734
95	T7_lab_0.3_0.7_fusion	96	1279	218	1.809705060917137
96	T7_lab_0.3_0.7_fusion	97	1288	219	1.8053029989883718
97	T7_lab_0.3_0.7_fusion	98	1302	219	1.7858911387841958
98	T7_lab_0.3_0.7_fusion	99	1309	219	1.7763409187906976
99	T7_lab_0.3_0.7_fusion	100	1323	220	1.7655689739085618
100	T7_lab_0.3_0.7_fusion	101	1327	220	1.7602469875516409
101	T7_lab_0.3_0.7_fusion	102	1335	220	1.7496986909970242
102	T7_lab_0.3_0.7_fusion	103	1338	221	1.7537109433968852
103	T7_lab_0.3_0.7_fusion	104	1351	221	1.7368358565988393
104	T7_lab_0.3_0.7_fusion	105	1365	223	1.7345789170938035
105	T7_lab_0.3_0.7_fusion	106	1378	224	1.725919964889003
106	T7_lab_0.3_0.7_fusion	107	1384	226	1.7337808462319766
107	T7_lab_0.3_0.7_fusion	108	1392	228	1.739071602552489
108	T7_lab_0.3_0.7_fusion	109	1398	232	1.7619868597203745
109	T7_lab_0.3_0.7_fusion	110	1407	234	1.765808535506107
110	T7_lab_0.3_0.7_fusion	111	1410	241	1.814762438258954
111	T7_lab_0.3_0.7_fusion	112	1421	245	1.8306016868973567
112	T7_lab_0.3_0.7_fusion	113	1433	247	1.8300907024767297
113	T7_lab_0.3_0.7_fusion	114	1445	250	1.8369359487897354
114	T7_lab_0.3_0.7_fusion	115	1450	252	1.8452465003925356
115	T7_lab_0.3_0.7_fusion	116	1458	254	1.8496861489281113
116	T7_lab_0.3_0.7_fusion	117	1472	257	1.8537329310388588
117	T7_lab_0.3_0.7_fusion	118	1488	258	1.840935728678229
118	T7_lab_0.3_0.7_fusion	119	1501	258	1.8249915817942737
119	T7_lab_0.3_0.7_fusion	120	1509	262	1.843460784234078
120	T7_lab_0.3_0.7_fusion	121	1522	264	1.8416670847419403
121	T7_lab_0.3_0.7_fusion	122	1531	266	1.8447108311856577
122	T7_lab_0.3_0.7_fusion	123	1543	266	1.830364408648893
123	T7_lab_0.3_0.7_fusion	124	1550	267	1.8289482402124173
124	T7_lab_0.3_0.7_fusion	125	1564	269	1.8261539334381434
125	T7_lab_0.3_0.7_fusion	126	1570	271	1.832700465901443
126	T7_lab_0.3_0.7_fusion	127	1581	274	1.8400962687016316
127	T7_lab_0.3_0.7_fusion	128	1589	277	1.850877703064376
128	T7_lab_0.3_0.7_fusion	129	1606	278	1.8378967372062878
129	T7_lab_0.3_0.7_fusion	130	1617	278	1.8253940383137282
130	T7_lab_0.3_0.7_fusion	131	1632	279	1.815122334397857
131	T7_lab_0.3_0.7_fusion	132	1635	281	1.8247795897891819
132	T7_lab_0.3_0.7_fusion	133	1640	283	1.8321643956544644
133	T7_lab_0.3_0.7_fusion	134	1644	283	1.8277065747404633
134	T7_lab_0.3_0.7_fusion	135	1649	283	1.8221647112633848
135	T7_lab_0.3_0.7_fusion	136	1653	287	1.843448014524707
136	T7_lab_0.3_0.7_fusion	137	1656	290	1.8593430177302865
137	T7_lab_0.3_0.7_fusion	138	1663	291	1.857901098704365
138	T7_lab_0.3_0.7_fusion	139	1664	291	1.8567845716017781
139	T7_lab_0.3_0.7_fusion	140	1661	291	1.8601381861200232
140	T7_lab_0.3_0.7_fusion	141	1663	290	1.8515165588462745
141	T7_lab_0.3_0.7_fusion	142	1656	291	1.865754545377632
142	T7_lab_0.3_0.7_fusion	143	1660	293	1.8740509076586556
143	T7_lab_0.3_0.7_fusion	144	1602	273	1.8093475100082868
144	T7_lab_0.3_0.7_fusion	145	1605	268	1.7728892598836459
145	T7_lab_0.3_0.7_fusion	146	1613	270	1.7772611541731314
146	T7_lab_0.3_0.7_fusion	147	1607	272	1.7971109030798198
147	T7_lab_0.3_0.7_fusion	148	1608	270	1.7827874637321275
148	T7_lab_0.3_0.7_fusion	149	1616	274	1.8002426985255442
149	T7_lab_0.3_0.7_fusion	150	1615	275	1.8079316969667394
150	T7_lab_0.3_0.7_fusion	151	1616	276	1.8133831561790155
151	T7_lab_0.3_0.7_fusion	152	1553	262	1.7912313737342072
152	T7_lab_0.3_0.7_fusion	153	1561	258	1.754844563916211
153	T7_lab_0.3_0.7_fusion	154	1556	259	1.7673071041498776
154	T7_lab_0.3_0.7_fusion	155	1564	262	1.778633199110757
155	T7_lab_0.3_0.7_fusion	156	1566	263	1.783141643162981
156	T7_lab_0.3_0.7_fusion	157	1568	263	1.7808672278018038
157	T7_lab_0.3_0.7_fusion	158	1565	261	1.7707123537541336
158	T7_lab_0.3_0.7_fusion	159	1571	264	1.7842248905011031
159	T7_lab_0.3_0.7_fusion	160	1573	265	1.788706161958829
160	T7_lab_0.3_0.7_fusion	161	1551	264	1.8072323036603692
161	T7_lab_0.3_0.7_fusion	162	1545	263	1.8073785198661672
162	T7_lab_0.3_0.7_fusion	163	1551	265	1.8140778805681739
163	T7_lab_0.3_0.7_fusion	164	1551	264	1.8072323036603692
164	T7_lab_0.3_0.7_fusion	165	1563	263	1.786564179906096
165	T7_lab_0.3_0.7_fusion	166	1564	263	1.7854218754432405
166	T7_lab_0.3_0.7_fusion	167	1563	263	1.786564179906096
167	T7_lab_0.3_0.7_fusion	168	1561	265	1.802456625727891
168	T7_lab_0.3_0.7_fusion	169	1572	265	1.7898440157514235
169	T7_lab_0.3_0.7_fusion	170	1570	268	1.8124122688619437
170	T7_lab_0.3_0.7_fusion	171	1576	268	1.8055122221530784
171	T7_lab_0.3_0.7_fusion	172	1573	266	1.7954559965322583
172	T7_lab_0.3_0.7_fusion	173	1576	267	1.7987752362495222
173	T7_lab_0.3_0.7_fusion	174	1581	268	1.7998021898249534
174	T7_lab_0.3_0.7_fusion	175	1593	270	1.7995745396618084
175	T7_lab_0.3_0.7_fusion	176	1604	272	1.8004720830731111
176	T7_lab_0.3_0.7_fusion	177	1605	273	1.8059655520456543
177	T7_lab_0.3_0.7_fusion	178	1596	272	1.8094970057952822
178	T7_lab_0.3_0.7_fusion	179	1588	270	1.805240706348401
179	T7_lab_0.3_0.7_fusion	180	1591	268	1.7884897939115347
180	T7_lab_0.3_0.7_fusion	181	1598	269	1.7872995944288212
181	T7_lab_0.3_0.7_fusion	182	1587	266	1.7796170652458991
182	T7_lab_0.3_0.7_fusion	183	1586	265	1.7740446360411335
183	T7_lab_0.3_0.7_fusion	184	1591	263	1.7551224470102
184	T7_lab_0.3_0.7_fusion	185	1600	263	1.7452498832457677
185	T7_lab_0.3_0.7_fusion	186	1597	263	1.748528373946918
186	T7_lab_0.3_0.7_fusion	187	1600	261	1.7319780210157618
187	T7_lab_0.3_0.7_fusion	188	1608	260	1.7167582984087153
188	T7_lab_0.3_0.7_fusion	189	1616	262	1.7213999526047177
189	T7_lab_0.3_0.7_fusion	190	1612	265	1.7454310128791797
190	T7_lab_0.3_0.7_fusion	191	1615	265	1.742188726167949
191	T7_lab_0.3_0.7_fusion	192	1620	268	1.7564736185884269
192	T7_lab_0.3_0.7_fusion	193	1611	267	1.7596956997698614
193	T7_lab_0.3_0.7_fusion	194	1616	265	1.7411106390849242
194	T7_lab_0.3_0.7_fusion	195	1607	262	1.7310406492901207
195	T7_lab_0.3_0.7_fusion	196	1613	261	1.7180191157006939
196	T7_lab_0.3_0.7_fusion	197	1609	260	1.7156913261909348
197	T7_lab_0.3_0.7_fusion	198	1615	260	1.7093172407685535
198	T7_lab_0.3_0.7_fusion	199	1613	261	1.7180191157006939
199	T7_lab_0.3_0.7_fusion	200	1610	259	1.708030965252925
200	T7_lab_0.3_0.7_fusion	201	1609	259	1.7090925133978927
201	T7_lab_0.3_0.7_fusion	202	1616	262	1.7213999526047177
202	T7_lab_0.3_0.7_fusion	203	1605	263	1.7398129677216374
203	T7_lab_0.3_0.7_fusion	204	1596	261	1.7363188180609141
204	T7_lab_0.3_0.7_fusion	205	1596	262	1.7429713805822205
205	T7_lab_0.3_0.7_fusion	206	1593	262	1.7462538125607179
206	T7_lab_0.3_0.7_fusion	207	1595	257	1.7107804855731663
207	T7_lab_0.3_0.7_fusion	208	1589	259	1.7306040617100122
208	T7_lab_0.3_0.7_fusion	209	1585	260	1.7416702484802613
209	T7_lab_0.3_0.7_fusion	210	1580	265	1.7807815144058465
210	T7_lab_0.3_0.7_fusion	211	1578	266	1.7897669724621306
211	T7_lab_0.3_0.7_fusion	212	1578	270	1.8166807615217115
212	T7_lab_0.3_0.7_fusion	213	1580	271	1.821101095864092
213	T7_lab_0.3_0.7_fusion	214	1583	273	1.831064252074084
214	T7_lab_0.3_0.7_fusion	215	1583	273	1.831064252074084
215	T7_lab_0.3_0.7_fusion	216	1575	274	1.8471061592490663
216	T7_lab_0.3_0.7_fusion	217	1572	275	1.8573852993646847
217	T7_lab_0.3_0.7_fusion	218	1572	271	1.8303687859193802
218	T7_lab_0.3_0.7_fusion	219	1577	272	1.8312981745398036
219	T7_lab_0.3_0.7_fusion	220	1580	270	1.8143811656210511
220	T7_lab_0.3_0.7_fusion	221	1581	270	1.8132335494505127
221	T7_lab_0.3_0.7_fusion	222	1570	272	1.8394631982479428
222	T7_lab_0.3_0.7_fusion	223	1575	273	1.840364895894143
223	T7_lab_0.3_0.7_fusion	224	1583	274	1.8377714471366264
224	T7_lab_0.3_0.7_fusion	225	1591	276	1.8418775489536703
225	T7_lab_0.3_0.7_fusion	226	1600	277	1.8381529188558083
226	T7_lab_0.3_0.7_fusion	227	1603	279	1.8479598563551485
227	T7_lab_0.3_0.7_fusion	228	1608	279	1.8422137125231985
228	T7_lab_0.3_0.7_fusion	229	1617	281	1.845092535130063
229	T7_lab_0.3_0.7_fusion	230	1625	281	1.836009002649423
230	T7_lab_0.3_0.7_fusion	231	1620	279	1.8285676850230266
231	T7_lab_0.3_0.7_fusion	232	1626	286	1.8675289533981154
232	T7_lab_0.3_0.7_fusion	233	1613	292	1.9220750259946457
233	T7_lab_0.3_0.7_fusion	234	1612	294	1.9364404444772787
234	T7_lab_0.3_0.7_fusion	235	1610	300	1.9784142454667086
235	T7_lab_0.3_0.7_fusion	236	1607	306	2.021749765964797
236	T7_lab_0.3_0.7_fusion	237	1616	311	2.04334116511476
237	T7_lab_0.3_0.7_fusion	238	1617	312	2.0486436688988605
238	T7_lab_0.3_0.7_fusion	239	1623	315	2.0606957991136605
239	T7_lab_0.3_0.7_fusion	240	1625	315	2.058159558130136
240	T7_lab_0.3_0.7_fusion	241	1625	317	2.0712272378642957
241	T7_lab_0.3_0.7_fusion	242	1626	317	2.069953420374834
242	T7_lab_0.3_0.7_fusion	243	1628	317	2.0674104800549635
243	T7_lab_0.3_0.7_fusion	244	1618	314	2.0605017256968274
244	T7_lab_0.3_0.7_fusion	245	1625	315	2.058159558130136
245	T7_lab_0.3_0.7_fusion	246	1619	317	2.07890318809727
246	T7_lab_0.3_0.7_fusion	247	1619	318	2.0854612423183974
247	T7_lab_0.3_0.7_fusion	248	1619	319	2.0920192965395246
248	T7_lab_0.3_0.7_fusion	249	1616	320	2.1024732245553803
249	T7_lab_0.3_0.7_fusion	250	1617	323	2.120871490558756
250	T7_lab_0.3_0.7_fusion	251	1626	321	2.0960727064363462
251	T7_lab_0.3_0.7_fusion	252	1629	320	2.085694739644871
252	T7_lab_0.3_0.7_fusion	253	1634	319	2.0728147130339596
253	T7_lab_0.3_0.7_fusion	254	1646	317	2.044802102994824
254	T7_lab_0.3_0.7_fusion	255	1650	317	2.039845006987564
255	T7_lab_0.3_0.7_fusion	256	1644	318	2.053748023913312
256	T7_lab_0.3_0.7_fusion	257	1640	316	2.0458090071618753
257	T7_lab_0.3_0.7_fusion	258	1638	313	2.028860990472199
258	T7_lab_0.3_0.7_fusion	259	1640	312	2.0199126906155227
259	T7_lab_0.3_0.7_fusion	260	1643	313	2.0226867330453207
260	T7_lab_0.3_0.7_fusion	261	1636	309	2.0053816279079726
261	T7_lab_0.3_0.7_fusion	262	1631	307	1.9985097263577154
262	T7_lab_0.3_0.7_fusion	263	1630	306	1.993222008530938
263	T7_lab_0.3_0.7_fusion	264	1633	304	1.976556579508524
264	T7_lab_0.3_0.7_fusion	265	1632	303	1.9712618900449845
265	T7_lab_0.3_0.7_fusion	266	1633	306	1.9895602412158169
266	T7_lab_0.3_0.7_fusion	267	1641	305	1.9733908495560175
267	T7_lab_0.3_0.7_fusion	268	1634	309	2.007836195383992
268	T7_lab_0.3_0.7_fusion	269	1643	309	1.9968377013131118
269	T7_lab_0.3_0.7_fusion	270	1647	308	1.9855415018053666
270	T7_lab_0.3_0.7_fusion	271	1645	306	1.9750467318574036
271	T7_lab_0.3_0.7_fusion	272	1637	306	1.9846987623124184
272	T7_lab_0.3_0.7_fusion	273	1641	306	1.9798609834889878
273	T7_lab_0.3_0.7_fusion	274	1632	307	1.9972851493195058
274	T7_lab_0.3_0.7_fusion	275	1640	307	1.9875422949325816
275	T7_lab_0.3_0.7_fusion	276	1638	305	1.977005118511248
276	T7_lab_0.3_0.7_fusion	277	1637	305	1.9782128186447308
277	T7_lab_0.3_0.7_fusion	278	1637	305	1.9782128186447308
278	T7_lab_0.3_0.7_fusion	279	1647	302	1.946862121900067
279	T7_lab_0.3_0.7_fusion	280	1649	302	1.9445008579559795
280	T7_lab_0.3_0.7_fusion	281	1657	309	1.9799664111390725
281	T7_lab_0.3_0.7_fusion	282	1665	313	1.995960541978055
282	T7_lab_0.3_0.7_fusion	283	1667	311	1.9808274282096294
283	T7_lab_0.3_0.7_fusion	284	1669	315	2.003900109024249
284	T7_lab_0.3_0.7_fusion	285	1678	319	2.0184620030378366
285	T7_lab_0.3_0.7_fusion	286	1680	320	2.02237900647708
286	T7_lab_0.3_0.7_fusion	287	1678	321	2.0311169372261615
287	T7_lab_0.3_0.7_fusion	288	1694	323	2.0244682409879036
288	T7_lab_0.3_0.7_fusion	289	1692	328	2.058236790279865
289	T7_lab_0.3_0.7_fusion	290	1695	330	2.0671219048504668
290	T7_lab_0.3_0.7_fusion	291	1694	329	2.0620744621827254
291	T7_lab_0.3_0.7_fusion	292	1687	329	2.070630787751948
292	T7_lab_0.3_0.7_fusion	293	1703	332	2.0698805685787143
293	T7_lab_0.3_0.7_fusion	294	1719	333	2.0567912147024754
294	T7_lab_0.3_0.7_fusion	295	1719	334	2.062967764896777
295	T7_lab_0.3_0.7_fusion	296	1717	335	2.07155450066486
296	T7_lab_0.3_0.7_fusion	297	1721	335	2.0667397313431524
297	T7_lab_0.3_0.7_fusion	298	1725	333	2.0496371583035105
298	T7_lab_0.3_0.7_fusion	299	1734	333	2.0389989031566063
299	T7_lab_0.3_0.7_fusion	300	1740	333	2.0319678724560664
300	T7_lab_0.3_0.7_fusion	301	1747	338	2.0542138219768624
301	T7_lab_0.3_0.7_fusion	302	1759	336	2.0281276676666113
302	T7_lab_0.3_0.7_fusion	303	1766	335	2.014076487905756
303	T7_lab_0.3_0.7_fusion	304	1775	335	2.0038642690938393
304	T7_lab_0.3_0.7_fusion	305	1777	333	1.9896590309924342
305	T7_lab_0.3_0.7_fusion	306	1792	336	1.9907793345008757
306	T7_lab_0.3_0.7_fusion	307	1791	337	1.9978191274201973
307	T7_lab_0.3_0.7_fusion	308	1792	338	2.0026292114919526
308	T7_lab_0.3_0.7_fusion	309	1798	338	1.9959463553913117
309	T7_lab_0.3_0.7_fusion	310	1802	340	2.003299959246164
310	T7_lab_0.3_0.7_fusion	311	1800	341	2.011424453525329
311	T7_lab_0.3_0.7_fusion	312	1806	339	1.9929839627782855
312	T7_lab_0.3_0.7_fusion	313	1797	338	1.997057065661424
313	T7_lab_0.3_0.7_fusion	314	1804	343	2.018735585317961
314	T7_lab_0.3_0.7_fusion	315	1801	343	2.0220982764650755
315	T7_lab_0.3_0.7_fusion	316	1802	341	2.0091920179498297
316	T7_lab_0.3_0.7_fusion	317	1798	343	2.025472189050946
317	T7_lab_0.3_0.7_fusion	318	1796	345	2.039551211292656
318	T7_lab_0.3_0.7_fusion	319	1801	346	2.0397842672213304
319	T7_lab_0.3_0.7_fusion	320	1799	343	2.0243463012304623
320	T7_lab_0.3_0.7_fusion	321	1801	345	2.0338889369692454
321	T7_lab_0.3_0.7_fusion	322	1805	346	2.0352639696762416
322	T7_lab_0.3_0.7_fusion	323	1808	349	2.049504388615946
323	T7_lab_0.3_0.7_fusion	324	1806	350	2.057653058915634
324	T7_lab_0.3_0.7_fusion	325	1807	349	2.050638591376663
325	T7_lab_0.3_0.7_fusion	326	1804	349	2.054048744244806
326	T7_lab_0.3_0.7_fusion	327	1806	351	2.0635320676553928
327	T7_lab_0.3_0.7_fusion	328	1804	350	2.0599342707326134
328	T7_lab_0.3_0.7_fusion	329	1810	348	2.041373726427417
329	T7_lab_0.3_0.7_fusion	330	1820	352	2.0534925296536506
330	T7_lab_0.3_0.7_fusion	331	1818	352	2.0557515973430385
331	T7_lab_0.3_0.7_fusion	332	1824	352	2.048989256562305
332	T7_lab_0.3_0.7_fusion	333	1829	356	2.06660818103098
333	T7_lab_0.3_0.7_fusion	334	1832	360	2.0864062894332323
334	T7_lab_0.3_0.7_fusion	335	1825	362	2.1060445489368167
335	T7_lab_0.3_0.7_fusion	336	1831	363	2.104941994316601
336	T7_lab_0.3_0.7_fusion	337	1833	365	2.114230098833445
337	T7_lab_0.3_0.7_fusion	338	1837	366	2.1154062389470383
338	T7_lab_0.3_0.7_fusion	339	1825	367	2.135133562043679
339	T7_lab_0.3_0.7_fusion	340	1843	368	2.120041367614606
340	T7_lab_0.3_0.7_fusion	341	1840	363	2.0946460823878783
341	T7_lab_0.3_0.7_fusion	342	1835	365	2.1119257608510646
342	T7_lab_0.3_0.7_fusion	343	1837	366	2.1154062389470383
343	T7_lab_0.3_0.7_fusion	344	1839	367	2.1188791466719485
344	T7_lab_0.3_0.7_fusion	345	1833	366	2.120022510063126
345	T7_lab_0.3_0.7_fusion	346	1824	365	2.1246621552421625
346	T7_lab_0.3_0.7_fusion	347	1823	363	2.1141792603366407
347	T7_lab_0.3_0.7_fusion	348	1816	365	2.134021900419441
348	T7_lab_0.3_0.7_fusion	349	1890	386	2.1684397125004247
349	T7_lab_0.3_0.7_fusion	350	1883	387	2.1821394298511985
350	T7_lab_0.3_0.7_fusion	351	1890	389	2.1852928708877335
351	T7_lab_0.3_0.7_fusion	352	1901	390	2.17823304353594
352	T7_lab_0.3_0.7_fusion	353	1920	391	2.1622075549717845
353	T7_lab_0.3_0.7_fusion	354	1926	391	2.1554717058908754
354	T7_lab_0.3_0.7_fusion	355	1921	395	2.183190247101429
355	T7_lab_0.3_0.7_fusion	356	1923	398	2.197483585041008
356	T7_lab_0.3_0.7_fusion	357	1929	401	2.2071609141450867
357	T7_lab_0.3_0.7_fusion	358	1930	402	2.211518597497346
358	T7_lab_0.3_0.7_fusion	359	1933	397	2.180622578504839
359	T7_lab_0.3_0.7_fusion	360	1941	398	2.177105066478031
360	T7_lab_0.3_0.7_fusion	361	1950	395	2.150722289580433
361	T7_lab_0.3_0.7_fusion	362	1949	392	2.1354828093021196
362	T7_lab_0.3_0.7_fusion	363	1952	392	2.1322008172796263
363	T7_lab_0.3_0.7_fusion	364	1958	391	2.1202443848548653
364	T7_lab_0.3_0.7_fusion	365	1956	388	2.1061278303649345
365	T7_lab_0.3_0.7_fusion	366	1960	389	2.1072466969274575
366	T7_lab_0.3_0.7_fusion	367	1956	388	2.1061278303649345
367	T7_lab_0.3_0.7_fusion	368	1967	393	2.121338833306474
368	T7_lab_0.3_0.7_fusion	369	1969	394	2.1245764219897616
369	T7_lab_0.3_0.7_fusion	370	1968	393	2.1202609172326397
370	T7_lab_0.3_0.7_fusion	371	1976	395	2.122423312085954
371	T7_lab_0.3_0.7_fusion	372	1976	395	2.122423312085954
372	T7_lab_0.3_0.7_fusion	373	1989	398	2.1245655776942476
373	T7_lab_0.3_0.7_fusion	374	1990	400	2.1341688008049586
374	T7_lab_0.3_0.7_fusion	375	2003	399	2.115016686878614
375	T7_lab_0.3_0.7_fusion	376	2009	395	2.0875602113896687
376	T7_lab_0.3_0.7_fusion	377	2015	394	2.076074925507613
377	T7_lab_0.3_0.7_fusion	378	2019	392	2.0614442770331007
378	T7_lab_0.3_0.7_fusion	379	2019	388	2.0404091313490897
379	T7_lab_0.3_0.7_fusion	380	2030	390	2.0398133082570546
380	T7_lab_0.3_0.7_fusion	381	2027	390	2.042832272206128
381	T7_lab_0.3_0.7_fusion	382	2026	393	2.0595624309545086
382	T7_lab_0.3_0.7_fusion	383	2033	391	2.042025826633461
383	T7_lab_0.3_0.7_fusion	384	2024	387	2.0301227996095883
384	T7_lab_0.3_0.7_fusion	385	2026	390	2.0438405803365356
385	T7_lab_0.3_0.7_fusion	386	2028	389	2.0365895098509945
386	T7_lab_0.3_0.7_fusion	387	2033	387	2.0211355368469293
387	T7_lab_0.3_0.7_fusion	388	2036	384	2.0025128079851635
388	T7_lab_0.3_0.7_fusion	389	2047	385	1.996938723420517
389	T7_lab_0.3_0.7_fusion	390	2049	382	1.9794441666616807
390	T7_lab_0.3_0.7_fusion	391	2052	382	1.976550242441415
391	T7_lab_0.3_0.7_fusion	392	2050	383	1.9836578474506286
392	T7_lab_0.3_0.7_fusion	393	2064	387	1.9907793345008755
393	T7_lab_0.3_0.7_fusion	394	2059	386	1.9904570454714923
394	T7_lab_0.3_0.7_fusion	395	2065	387	1.989815276711771
395	T7_lab_0.3_0.7_fusion	396	2071	390	1.9994307174127577
396	T7_lab_0.3_0.7_fusion	397	2064	389	2.0010675997954537
397	T7_lab_0.3_0.7_fusion	398	2075	388	1.9853426680452109
398	T7_lab_0.3_0.7_fusion	399	2077	389	1.9885428627721793
399	T7_lab_0.3_0.7_fusion	400	2085	390	1.986005283339003
400	T7_lab_0.3_0.7_fusion	401	2082	388	1.9786676446656157
401	T7_lab_0.3_0.7_fusion	402	2091	391	1.9853842685537189
402	T7_lab_0.3_0.7_fusion	403	2091	390	1.9803065594269829
403	T7_lab_0.3_0.7_fusion	404	2093	396	2.008851387704658
404	T7_lab_0.3_0.7_fusion	405	2105	400	2.017575255867871
405	T7_lab_0.3_0.7_fusion	406	2126	401	2.002640359071436
406	T7_lab_0.3_0.7_fusion	407	2131	405	2.0178711227226147
407	T7_lab_0.3_0.7_fusion	408	2133	406	2.020956799018235
408	T7_lab_0.3_0.7_fusion	409	2140	407	2.0193076364906073
409	T7_lab_0.3_0.7_fusion	410	2143	406	2.0115262959896856
410	T7_lab_0.3_0.7_fusion	411	2150	404	1.9951004059245985
411	T7_lab_0.3_0.7_fusion	412	2151	405	1.999108955147323
412	T7_lab_0.3_0.7_fusion	413	2164	409	2.00672519485116
413	T7_lab_0.3_0.7_fusion	414	2175	414	2.0209842623346823
414	T7_lab_0.3_0.7_fusion	415	2174	416	2.0316815778040214
415	T7_lab_0.3_0.7_fusion	416	2183	419	2.037896573292697
416	T7_lab_0.3_0.7_fusion	417	2184	422	2.051547934455115
417	T7_lab_0.3_0.7_fusion	418	2200	423	2.041453717560898
418	T7_lab_0.3_0.7_fusion	419	2208	420	2.0196312089139314
419	T7_lab_0.3_0.7_fusion	420	2199	421	2.0327254202209946
420	T7_lab_0.3_0.7_fusion	421	2203	421	2.0290345887725674
421	T7_lab_0.3_0.7_fusion	422	2219	423	2.023973942602062
422	T7_lab_0.3_0.7_fusion	423	2222	423	2.0212413045157405
423	T7_lab_0.3_0.7_fusion	424	2235	422	2.0047340889709044
424	T7_lab_0.3_0.7_fusion	425	2231	423	2.013087484820249
425	T7_lab_0.3_0.7_fusion	426	2238	425	2.016279337891861
426	T7_lab_0.3_0.7_fusion	427	2255	424	1.996370584664293
427	T7_lab_0.3_0.7_fusion	428	2256	421	1.9813666662526446
428	T7_lab_0.3_0.7_fusion	429	2260	420	1.9731618182663546
429	T7_lab_0.3_0.7_fusion	430	2267	421	1.9717526242020145
430	T7_lab_0.3_0.7_fusion	431	2276	422	1.9686206893013933
431	T7_lab_0.3_0.7_fusion	432	2292	417	1.9317160732678653
432	T7_lab_0.3_0.7_fusion	433	2309	415	1.9082972110705663
433	T7_lab_0.3_0.7_fusion	434	2313	413	1.8958163773428143
434	T7_lab_0.3_0.7_fusion	435	2327	413	1.884410520323992
435	T7_lab_0.3_0.7_fusion	436	2336	414	1.8816955353501426
436	T7_lab_0.3_0.7_fusion	437	2337	419	1.903606426828394
437	T7_lab_0.3_0.7_fusion	438	2356	422	1.9017744859295294
438	T7_lab_0.3_0.7_fusion	439	2353	429	1.9357854302328954
439	T7_lab_0.3_0.7_fusion	440	2369	434	1.9451205429540004
440	T7_lab_0.3_0.7_fusion	441	2365	432	1.9394315377124807
441	T7_lab_0.3_0.7_fusion	442	2378	435	1.9422237409764642
442	T7_lab_0.3_0.7_fusion	443	2387	434	1.930452688000849
443	T7_lab_0.3_0.7_fusion	444	2393	430	1.9078648588056868
444	T7_lab_0.3_0.7_fusion	445	2392	431	1.913101211081109
445	T7_lab_0.3_0.7_fusion	446	2395	435	1.928437601687696
446	T7_lab_0.3_0.7_fusion	447	2409	439	1.9348601142291615
447	T7_lab_0.3_0.7_fusion	448	2419	439	1.9268615192964245
448	T7_lab_0.3_0.7_fusion	449	2435	440	1.918560782325279
449	T7_lab_0.3_0.7_fusion	450	2446	441	1.914273505619812
450	T7_lab_0.3_0.7_fusion	451	2471	448	1.924983983502263
451	T7_lab_0.3_0.7_fusion	452	2481	448	1.9172250799008834
452	T7_lab_0.3_0.7_fusion	453	2490	451	1.9230875070626932
453	T7_lab_0.3_0.7_fusion	454	2499	453	1.924659012466633
454	T7_lab_0.3_0.7_fusion	455	2511	451	1.9070043379474737
455	T7_lab_0.3_0.7_fusion	456	2521	451	1.8994398621920294
456	T7_lab_0.3_0.7_fusion	457	2542	452	1.8879250127341114
457	T7_lab_0.3_0.7_fusion	458	2543	453	1.891357794791237
458	T7_lab_0.3_0.7_fusion	459	2563	457	1.893169266987957
459	T7_lab_0.3_0.7_fusion	460	2562	459	1.9021966474856142
460	T7_lab_0.3_0.7_fusion	461	2565	461	1.9082506005560051
461	T7_lab_0.3_0.7_fusion	462	2577	461	1.8993646839061518
462	T7_lab_0.3_0.7_fusion	463	2589	461	1.8905611396006772
463	T7_lab_0.3_0.7_fusion	464	2604	462	1.8837481874846995
464	T7_lab_0.3_0.7_fusion	465	2603	467	1.904866588217511
465	T7_lab_0.3_0.7_fusion	466	2607	466	1.89787120803459
466	T7_lab_0.3_0.7_fusion	467	2620	467	1.8925067668435807
467	T7_lab_0.3_0.7_fusion	468	2630	466	1.881273855264706
468	T7_lab_0.3_0.7_fusion	469	2641	467	1.8774584358690574
469	T7_lab_0.3_0.7_fusion	470	2637	465	1.8722536024126553
470	T7_lab_0.3_0.7_fusion	471	2651	470	1.8823916252290436
471	T7_lab_0.3_0.7_fusion	472	2664	474	1.8891479570638943
472	T7_lab_0.3_0.7_fusion	473	2672	476	1.8914390483481374
473	T7_lab_0.3_0.7_fusion	474	2692	477	1.8813308421137547
474	T7_lab_0.3_0.7_fusion	475	2690	479	1.8906236455532477
475	T7_lab_0.3_0.7_fusion	476	2700	476	1.8718241248837864
476	T7_lab_0.3_0.7_fusion	477	2718	474	1.851615216195075
477	T7_lab_0.3_0.7_fusion	478	2737	476	1.8465199624355948
478	T7_lab_0.3_0.7_fusion	479	2748	477	1.8429922223326884
479	T7_lab_0.3_0.7_fusion	480	2765	478	1.8355009463848941
480	T7_lab_0.3_0.7_fusion	481	2777	479	1.831392728317694
481	T7_lab_0.3_0.7_fusion	482	2788	481	1.8317835674699592
482	T7_lab_0.3_0.7_fusion	483	2795	481	1.8271959163170828
483	T7_lab_0.3_0.7_fusion	484	2817	481	1.8129260156571694
484	T7_lab_0.3_0.7_fusion	485	2822	478	1.7984266891404084
485	T7_lab_0.3_0.7_fusion	486	2827	470	1.7651999287167297
486	T7_lab_0.3_0.7_fusion	487	2827	470	1.7651999287167297
487	T7_lab_0.3_0.7_fusion	488	2834	471	1.7645863402491884
488	T7_lab_0.3_0.7_fusion	489	2851	469	1.7466161728159209
489	T7_lab_0.3_0.7_fusion	490	2857	467	1.7355154809696116
490	T7_lab_0.3_0.7_fusion	491	2867	464	1.7183520264311707
491	T7_lab_0.3_0.7_fusion	492	2841	450	1.6817565655762414
492	T7_lab_0.3_0.7_fusion	493	2853	450	1.6746829312310205
493	T7_lab_0.3_0.7_fusion	494	2856	450	1.6729238105049375
494	T7_lab_0.3_0.7_fusion	495	2879	451	1.6632469234408147
495	T7_lab_0.3_0.7_fusion	496	2881	449	1.6547215942443934
496	T7_lab_0.3_0.7_fusion	497	2894	446	1.6362821159868983
497	T7_lab_0.3_0.7_fusion	498	2908	448	1.6357068167930164
498	T7_lab_0.3_0.7_fusion	499	2910	450	1.641879863505877
499	T7_lab_0.3_0.7_fusion	500	2881	440	1.6215534553842605
500	T7_lab_0.3_0.7_fusion	501	2896	439	1.6094882649095477
501	T7_lab_0.3_0.7_fusion	502	2906	436	1.5929888320117125
502	T7_lab_0.3_0.7_fusion	503	2916	430	1.5656792205493857
503	T7_lab_0.3_0.7_fusion	504	2911	428	1.561073729836482
504	T7_lab_0.3_0.7_fusion	505	2918	429	1.5609674836662109
505	T7_lab_0.3_0.7_fusion	506	2924	429	1.557764404014365
506	T7_lab_0.3_0.7_fusion	507	2917	426	1.5505830126794615
507	T7_lab_0.3_0.7_fusion	508	2916	428	1.5583969916165978
508	T7_lab_0.3_0.7_fusion	509	2926	427	1.5494422890533133
509	T7_lab_0.3_0.7_fusion	510	2927	427	1.5489129271506643
510	T7_lab_0.3_0.7_fusion	511	2940	427	1.5420639924387738
511	T7_lab_0.3_0.7_fusion	512	2955	426	1.5306431972879828
512	T7_lab_0.3_0.7_fusion	513	2966	425	1.521386769454479
513	T7_lab_0.3_0.7_fusion	514	2988	425	1.5101851265736226
514	T7_lab_0.3_0.7_fusion	515	2989	427	1.51678425485781
515	T7_lab_0.3_0.7_fusion	516	2978	425	1.5152562653465362
516	T7_lab_0.3_0.7_fusion	517	2980	427	1.5213651469026828
517	T7_lab_0.3_0.7_fusion	518	2978	426	1.518821574206175
518	T7_lab_0.3_0.7_fusion	519	2973	424	1.514233322710387
519	T7_lab_0.3_0.7_fusion	520	2982	426	1.5167842548578099
520	T7_lab_0.3_0.7_fusion	521	2987	427	1.5177998452527601
521	T7_lab_0.3_0.7_fusion	522	2994	425	1.5071587034742768
522	T7_lab_0.3_0.7_fusion	523	3005	422	1.4910418265723695
523	T7_lab_0.3_0.7_fusion	524	3017	421	1.4815920447683018
524	T7_lab_0.3_0.7_fusion	525	3027	423	1.483712645733061
525	T7_lab_0.3_0.7_fusion	526	3030	424	1.4857477453524688
526	T7_lab_0.3_0.7_fusion	527	3042	424	1.47988680750098
527	T7_lab_0.3_0.7_fusion	528	3041	422	1.4733905586484612
528	T7_lab_0.3_0.7_fusion	529	3064	423	1.465795750206911
529	T7_lab_0.3_0.7_fusion	530	3076	424	1.4635291509811381
530	T7_lab_0.3_0.7_fusion	531	3080	427	1.4719701746006475
531	T7_lab_0.3_0.7_fusion	532	3095	429	1.4716972915470123
532	T7_lab_0.3_0.7_fusion	533	3095	427	1.4648362319127608
533	T7_lab_0.3_0.7_fusion	534	3100	429	1.4693235862380656
534	T7_lab_0.3_0.7_fusion	535	3104	430	1.470850711057348
535	T7_lab_0.3_0.7_fusion	536	3119	427	1.4535646482109634
536	T7_lab_0.3_0.7_fusion	537	3126	430	1.4604992345239949
537	T7_lab_0.3_0.7_fusion	538	3135	430	1.4563064137550266
538	T7_lab_0.3_0.7_fusion	539	3139	430	1.4544506553431056
539	T7_lab_0.3_0.7_fusion	540	3137	431	1.4587625428453979
540	T7_lab_0.3_0.7_fusion	541	3152	428	1.4417149833610403
541	T7_lab_0.3_0.7_fusion	542	3145	427	1.4415478975421285
542	T7_lab_0.3_0.7_fusion	543	3156	426	1.4331592674226836
543	T7_lab_0.3_0.7_fusion	544	3151	426	1.4354334014554075
544	T7_lab_0.3_0.7_fusion	545	3156	425	1.429795043790236
545	T7_lab_0.3_0.7_fusion	546	3160	427	1.4347051068892387
546	T7_lab_0.3_0.7_fusion	547	3158	432	1.4524241883122284
547	T7_lab_0.3_0.7_fusion	548	3172	432	1.4460137410750369
548	T7_lab_0.3_0.7_fusion	549	3176	433	1.4475356034238105
549	T7_lab_0.3_0.7_fusion	550	3167	431	1.444944141744873
550	T7_lab_0.3_0.7_fusion	551	3182	428	1.428122447377121
551	T7_lab_0.3_0.7_fusion	552	3208	428	1.4165478888884036
552	T7_lab_0.3_0.7_fusion	553	3204	429	1.4216301864350822
553	T7_lab_0.3_0.7_fusion	554	3227	431	1.4180781211360436
554	T7_lab_0.3_0.7_fusion	555	3242	429	1.4049670318747696
555	T7_lab_0.3_0.7_fusion	556	3241	429	1.4054005298790506
556	T7_lab_0.3_0.7_fusion	557	3252	428	1.3973818042908974
557	T7_lab_0.3_0.7_fusion	558	3262	422	1.3735685741416221
558	T7_lab_0.3_0.7_fusion	559	3269	424	1.3771231778580546
559	T7_lab_0.3_0.7_fusion	560	3280	422	1.366030697820113
560	T7_lab_0.3_0.7_fusion	561	3298	420	1.3521363581813102
561	T7_lab_0.3_0.7_fusion	562	3313	422	1.3524239930123667
562	T7_lab_0.3_0.7_fusion	563	3331	421	1.3419283095364656
563	T7_lab_0.3_0.7_fusion	564	3340	421	1.3383123350496906
564	T7_lab_0.3_0.7_fusion	565	3342	417	1.3248034829233835
565	T7_lab_0.3_0.7_fusion	566	3343	414	1.3148790818360554
566	T7_lab_0.3_0.7_fusion	567	3344	413	1.3113107897111032
567	T7_lab_0.3_0.7_fusion	568	3351	417	1.3212453715099812
568	T7_lab_0.3_0.7_fusion	569	3353	420	1.3299569666811695
569	T7_lab_0.3_0.7_fusion	570	3354	423	1.3390572983404816
570	T7_lab_0.3_0.7_fusion	571	3356	428	1.3540779581507743
571	T7_lab_0.3_0.7_fusion	572	3365	432	1.3630774403239279
572	T7_lab_0.3_0.7_fusion	573	3379	433	1.360572085372602
573	T7_lab_0.3_0.7_fusion	574	3383	434	1.362101852278459
574	T7_lab_0.3_0.7_fusion	575	3387	440	1.3793018910428267
575	T7_lab_0.3_0.7_fusion	576	3408	438	1.364571750409051
576	T7_lab_0.3_0.7_fusion	577	3418	440	1.3667921313522688
577	T7_lab_0.3_0.7_fusion	578	3415	438	1.3617746780070412
578	T7_lab_0.3_0.7_fusion	579	3416	440	1.3675923609373697
579	T7_lab_0.3_0.7_fusion	580	3424	441	1.3674979540730314
580	T7_lab_0.3_0.7_fusion	581	3430	441	1.365105829372029
581	T7_lab_0.3_0.7_fusion	582	3435	433	1.3383909975179105
582	T7_lab_0.3_0.7_fusion	583	3436	430	1.3287312593486635
583	T7_lab_0.3_0.7_fusion	584	3443	431	1.329113591898348
584	T7_lab_0.3_0.7_fusion	585	3447	437	1.3460525197592228
585	T7_lab_0.3_0.7_fusion	586	3447	445	1.3706942134847921
586	T7_lab_0.3_0.7_fusion	587	3445	453	1.3961459715977114
587	T7_lab_0.3_0.7_fusion	588	3456	456	1.4009187909450607
588	T7_lab_0.3_0.7_fusion	589	3462	465	1.4260926486314764
589	T7_lab_0.3_0.7_fusion	590	3448	471	1.450358958313863
590	T7_lab_0.3_0.7_fusion	591	3445	472	1.4547039704064455
591	T7_lab_0.3_0.7_fusion	592	3446	479	1.4758495666100513
592	T7_lab_0.3_0.7_fusion	593	3456	486	1.4930845008756568
593	T7_lab_0.3_0.7_fusion	594	3436	489	1.5110455484220848
594	T7_lab_0.3_0.7_fusion	595	3429	496	1.5358048798093662
595	T7_lab_0.3_0.7_fusion	596	3440	505	1.5586721921285926
596	T7_lab_0.3_0.7_fusion	597	3444	509	1.569193466915905
597	T7_lab_0.3_0.7_fusion	598	3461	520	1.5952310568282082
598	T7_lab_0.3_0.7_fusion	599	3466	526	1.6113097594883026
599	T7_lab_0.3_0.7_fusion	600	3454	531	1.6322776709051765
600	T7_lab_0.3_0.7_fusion	601	3461	536	1.6443150893459992
601	T7_lab_0.3_0.7_fusion	602	3463	533	1.6341675006856742
602	T7_lab_0.3_0.7_fusion	603	3449	532	1.6377224021717844
603	T7_lab_0.3_0.7_fusion	604	3457	530	1.627789871426808
604	T7_lab_0.3_0.7_fusion	605	3452	532	1.6362991208257487
605	T7_lab_0.3_0.7_fusion	606	3461	536	1.6443150893459992
606	T7_lab_0.3_0.7_fusion	607	3468	539	1.6501807939961124
607	T7_lab_0.3_0.7_fusion	608	3463	536	1.6433654415900962
608	T7_lab_0.3_0.7_fusion	609	3480	535	1.6322865041501435
609	T7_lab_0.3_0.7_fusion	610	3489	533	1.6219896975851216
610	T7_lab_0.3_0.7_fusion	611	3498	526	1.5965693614598218
611	T7_lab_0.3_0.7_fusion	612	3504	525	1.5908054042815216
612	T7_lab_0.3_0.7_fusion	613	3498	526	1.5965693614598218
613	T7_lab_0.3_0.7_fusion	614	3512	526	1.590204905007533
614	T7_lab_0.3_0.7_fusion	615	3528	524	1.5769741062410565
615	T7_lab_0.3_0.7_fusion	616	3544	521	1.560866867230935
616	T7_lab_0.3_0.7_fusion	617	3544	519	1.5548750558404132
617	T7_lab_0.3_0.7_fusion	618	3558	515	1.5368204718275449
618	T7_lab_0.3_0.7_fusion	619	3560	516	1.5389395304905646
619	T7_lab_0.3_0.7_fusion	620	3577	517	1.534593854719154
620	T7_lab_0.3_0.7_fusion	621	3591	517	1.5286110326734654
621	T7_lab_0.3_0.7_fusion	622	3583	517	1.5320240631678523
622	T7_lab_0.3_0.7_fusion	623	3584	512	1.51678425485781
623	T7_lab_0.3_0.7_fusion	624	3586	514	1.5218599411540437
624	T7_lab_0.3_0.7_fusion	625	3606	517	1.5222524177289003
625	T7_lab_0.3_0.7_fusion	626	3622	516	1.512596556749423
626	T7_lab_0.3_0.7_fusion	627	3613	511	1.501670987995125
627	T7_lab_0.3_0.7_fusion	628	3613	511	1.501670987995125
628	T7_lab_0.3_0.7_fusion	629	3616	508	1.49161637452278
629	T7_lab_0.3_0.7_fusion	630	3645	507	1.4768360275693737
630	T7_lab_0.3_0.7_fusion	631	3646	504	1.4676946931262627
631	T7_lab_0.3_0.7_fusion	632	3629	502	1.4687186198871163
632	T7_lab_0.3_0.7_fusion	633	3630	503	1.4712389425218593
633	T7_lab_0.3_0.7_fusion	634	3645	505	1.4710102444231437
634	T7_lab_0.3_0.7_fusion	635	3648	504	1.4668900359480135
635	T7_lab_0.3_0.7_fusion	636	3662	503	1.4583826765030992
636	T7_lab_0.3_0.7_fusion	637	3691	505	1.4526774155844917
637	T7_lab_0.3_0.7_fusion	638	3708	505	1.4460173519208086
638	T7_lab_0.3_0.7_fusion	639	3706	504	1.4439327714890322
639	T7_lab_0.3_0.7_fusion	640	3715	504	1.440434684021091
640	T7_lab_0.3_0.7_fusion	641	3724	506	1.4426557010489698
641	T7_lab_0.3_0.7_fusion	642	3735	503	1.4298788116075902
642	T7_lab_0.3_0.7_fusion	643	3753	504	1.4258499470126176
643	T7_lab_0.3_0.7_fusion	644	3761	507	1.4312861793380396
644	T7_lab_0.3_0.7_fusion	645	3770	506	1.425053005492404
645	T7_lab_0.3_0.7_fusion	646	3743	505	1.432495950019332
646	T7_lab_0.3_0.7_fusion	647	3748	504	1.4277520947540965
647	T7_lab_0.3_0.7_fusion	648	3740	504	1.430806109930041
648	T7_lab_0.3_0.7_fusion	649	3737	497	1.4120664764919242
649	T7_lab_0.3_0.7_fusion	650	3766	500	1.4096507944775185
650	T7_lab_0.3_0.7_fusion	651	3783	499	1.4005094904092865
651	T7_lab_0.3_0.7_fusion	652	3773	501	1.4098495578548476
652	T7_lab_0.3_0.7_fusion	653	3765	500	1.4100252037190797
653	T7_lab_0.3_0.7_fusion	654	3765	499	1.4072051533116416
654	T7_lab_0.3_0.7_fusion	655	3777	499	1.4027342870580701
655	T7_lab_0.3_0.7_fusion	656	3781	499	1.4012503047390452
656	T7_lab_0.3_0.7_fusion	657	3787	499	1.3990302091941724
657	T7_lab_0.3_0.7_fusion	658	3785	497	1.3941591605416963
658	T7_lab_0.3_0.7_fusion	659	3812	501	1.3954255985798374
659	T7_lab_0.3_0.7_fusion	660	3824	504	1.399376268603126
660	T7_lab_0.3_0.7_fusion	661	3842	508	1.4038742348449695
661	T7_lab_0.3_0.7_fusion	662	3822	509	1.4139985086494968
662	T7_lab_0.3_0.7_fusion	663	3826	508	1.4097451150743265
663	T7_lab_0.3_0.7_fusion	664	3824	508	1.4104824294650555
664	T7_lab_0.3_0.7_fusion	665	3805	508	1.4175255743165236
665	T7_lab_0.3_0.7_fusion	666	3805	510	1.4231063836642264
666	T7_lab_0.3_0.7_fusion	667	3806	513	1.4311014869139245
667	T7_lab_0.3_0.7_fusion	668	3815	513	1.4277253628294615
668	T7_lab_0.3_0.7_fusion	669	3821	513	1.4254834491479709
669	T7_lab_0.3_0.7_fusion	670	3848	513	1.4154813563395
670	T7_lab_0.3_0.7_fusion	671	3868	513	1.408162424817579
671	T7_lab_0.3_0.7_fusion	672	3872	511	1.401223470977889
672	T7_lab_0.3_0.7_fusion	673	3872	513	1.4067077115688007
673	T7_lab_0.3_0.7_fusion	674	3887	512	1.398547663856545
674	T7_lab_0.3_0.7_fusion	675	3887	508	1.387621510232666
675	T7_lab_0.3_0.7_fusion	676	3893	508	1.385482869322983
676	T7_lab_0.3_0.7_fusion	677	3894	508	1.3851270699215132
677	T7_lab_0.3_0.7_fusion	678	3912	510	1.384181950368707
678	T7_lab_0.3_0.7_fusion	679	3938	510	1.3750431157547949
679	T7_lab_0.3_0.7_fusion	680	3932	510	1.3771413504176966
680	T7_lab_0.3_0.7_fusion	681	3936	511	1.3784393494985736
681	T7_lab_0.3_0.7_fusion	682	3947	511	1.3745977399610811
682	T7_lab_0.3_0.7_fusion	683	3952	512	1.3755452351746942
683	T7_lab_0.3_0.7_fusion	684	3960	511	1.3700851716228248
684	T7_lab_0.3_0.7_fusion	685	3960	512	1.3727663559117147
685	T7_lab_0.3_0.7_fusion	686	3984	518	1.3804868745267114
686	T7_lab_0.3_0.7_fusion	687	3992	524	1.3936785187420961
687	T7_lab_0.3_0.7_fusion	688	4007	522	1.3831618835164556
688	T7_lab_0.3_0.7_fusion	689	4025	523	1.3796142005054515
689	T7_lab_0.3_0.7_fusion	690	4040	524	1.3771199620837742
690	T7_lab_0.3_0.7_fusion	691	4047	525	1.377361536101421
691	T7_lab_0.3_0.7_fusion	692	4059	528	1.3811368824721524
692	T7_lab_0.3_0.7_fusion	693	4068	530	1.3833012747105398
693	T7_lab_0.3_0.7_fusion	694	4073	531	1.384209937467832
694	T7_lab_0.3_0.7_fusion	695	4057	533	1.3949031439177937
695	T7_lab_0.3_0.7_fusion	696	4058	537	1.405025138987311
696	T7_lab_0.3_0.7_fusion	697	4076	536	1.3962155358750008
697	T7_lab_0.3_0.7_fusion	698	4083	533	1.3860205865477564
698	T7_lab_0.3_0.7_fusion	699	4088	534	1.3869225892021757
699	T7_lab_0.3_0.7_fusion	700	4091	533	1.3833102065202858
700	T7_lab_0.3_0.7_fusion	701	4088	530	1.376533655949725
701	T7_lab_0.3_0.7_fusion	702	4100	532	1.3776840402659716
702	T7_lab_0.3_0.7_fusion	703	4094	531	1.3771096910860967
703	T7_lab_0.3_0.7_fusion	704	4101	528	1.3669921009398842
704	T7_lab_0.3_0.7_fusion	705	4078	530	1.3799091676121813
705	T7_lab_0.3_0.7_fusion	706	4074	530	1.3812640121557378
706	T7_lab_0.3_0.7_fusion	707	4081	532	1.384098153660986
707	T7_lab_0.3_0.7_fusion	708	4091	533	1.3833102065202858
708	T7_lab_0.3_0.7_fusion	709	4085	535	1.390540277709302
709	T7_lab_0.3_0.7_fusion	710	4090	533	1.3836484241746918
710	T7_lab_0.3_0.7_fusion	711	4095	533	1.381958987759338
711	T7_lab_0.3_0.7_fusion	712	4101	530	1.3721701013222323
712	T7_lab_0.3_0.7_fusion	713	4097	531	1.3761013120103687
713	T7_lab_0.3_0.7_fusion	714	4103	527	1.3637380249014042
714	T7_lab_0.3_0.7_fusion	715	4092	523	1.3570252094414572
715	T7_lab_0.3_0.7_fusion	716	4089	526	1.3658106202950493
716	T7_lab_0.3_0.7_fusion	717	4062	523	1.367047552199518
717	T7_lab_0.3_0.7_fusion	718	4071	521	1.3588091813968148
718	T7_lab_0.3_0.7_fusion	719	4077	518	1.3489967397876914
719	T7_lab_0.3_0.7_fusion	720	4073	516	1.3451079618331476
720	T7_lab_0.3_0.7_fusion	721	4088	514	1.334977922939922
721	T7_lab_0.3_0.7_fusion	722	4090	514	1.3343251219996088
722	T7_lab_0.3_0.7_fusion	723	4099	514	1.331395401068163
723	T7_lab_0.3_0.7_fusion	724	4092	512	1.3284835702371436
724	T7_lab_0.3_0.7_fusion	725	4079	515	1.3405264130331955
725	T7_lab_0.3_0.7_fusion	726	4077	513	1.3359755357356868
726	T7_lab_0.3_0.7_fusion	727	4095	510	1.3223247350042446
727	T7_lab_0.3_0.7_fusion	728	4085	503	1.3073677751173436
728	T7_lab_0.3_0.7_fusion	729	4090	500	1.29798163618639
729	T7_lab_0.3_0.7_fusion	730	4099	500	1.295131713101326
730	T7_lab_0.3_0.7_fusion	731	4083	498	1.2950061015024066
731	T7_lab_0.3_0.7_fusion	732	4089	498	1.2931058724466435
732	T7_lab_0.3_0.7_fusion	733	4102	498	1.2890077797255792
733	T7_lab_0.3_0.7_fusion	734	4109	499	1.289395814606554
734	T7_lab_0.3_0.7_fusion	735	4115	499	1.2875157721065202
735	T7_lab_0.3_0.7_fusion	736	4127	493	1.268335949482506
736	T7_lab_0.3_0.7_fusion	737	4137	485	1.2447383478951572
737	T7_lab_0.3_0.7_fusion	738	4156	464	1.1853982819485485
738	T7_lab_0.3_0.7_fusion	739	4171	458	1.1658619805979715
739	T7_lab_0.3_0.7_fusion	740	4183	426	1.081293485055221
740	T7_lab_0.3_0.7_fusion	741	4181	406	1.0310214906256627
741	T7_lab_0.3_0.7_fusion	742	4202	388	0.9803869672046197
742	T7_lab_0.3_0.7_fusion	743	4208	377	0.951234232074563
743	T7_lab_0.3_0.7_fusion	744	4203	369	0.9321564906727868
744	T7_lab_0.3_0.7_fusion	745	4212	362	0.9125193024239531
745	T7_lab_0.3_0.7_fusion	746	4230	361	0.9061261966963796
746	T7_lab_0.3_0.7_fusion	747	4241	357	0.8937618139329561
747	T7_lab_0.3_0.7_fusion	748	4242	353	0.8835393431762492
748	T7_lab_0.3_0.7_fusion	749	4258	348	0.8677516310083666
749	T7_lab_0.3_0.7_fusion	750	4241	343	0.8587123310336244
750	T7_lab_0.3_0.7_fusion	751	4247	341	0.8524991797376014
751	T7_lab_0.3_0.7_fusion	752	4253	344	0.8587859124612289
752	T7_lab_0.3_0.7_fusion	753	4245	345	0.8629055301487893
753	T7_lab_0.3_0.7_fusion	754	4255	345	0.8608775500544327
754	T7_lab_0.3_0.7_fusion	755	4253	345	0.8612823831369882
755	T7_lab_0.3_0.7_fusion	756	4275	346	0.8593336760855242
756	T7_lab_0.3_0.7_fusion	757	4278	348	0.8636948211392298
757	T7_lab_0.3_0.7_fusion	758	4289	344	0.8515776371409668
758	T7_lab_0.3_0.7_fusion	759	4289	342	0.8466266043668913
759	T7_lab_0.3_0.7_fusion	760	4281	338	0.8382881445908851
760	T7_lab_0.3_0.7_fusion	761	4272	337	0.8375688336164733
761	T7_lab_0.3_0.7_fusion	762	4250	337	0.8419044840493114
762	T7_lab_0.3_0.7_fusion	763	4237	336	0.841981724669712
763	T7_lab_0.3_0.7_fusion	764	4236	336	0.84218049278224
764	T7_lab_0.3_0.7_fusion	765	4240	334	0.8363777329852735
765	T7_lab_0.3_0.7_fusion	766	4225	332	0.8343210907194202
766	T7_lab_0.3_0.7_fusion	767	4227	332	0.8339263326921103
767	T7_lab_0.3_0.7_fusion	768	4212	327	0.8242922980459465
768	T7_lab_0.3_0.7_fusion	769	4206	329	0.8305169136798708
769	T7_lab_0.3_0.7_fusion	770	4188	328	0.8315512533795443
770	T7_lab_0.3_0.7_fusion	771	4177	328	0.8337411178246424
771	T7_lab_0.3_0.7_fusion	772	4177	328	0.8337411178246424
772	T7_lab_0.3_0.7_fusion	773	4171	330	0.8400315580727743
773	T7_lab_0.3_0.7_fusion	774	4174	328	0.8343403567689344
774	T7_lab_0.3_0.7_fusion	775	4165	329	0.8386924703331421
775	T7_lab_0.3_0.7_fusion	776	4155	326	0.8330449264947107
776	T7_lab_0.3_0.7_fusion	777	4133	323	0.829772368795913
777	T7_lab_0.3_0.7_fusion	778	4144	325	0.8326940588324125
778	T7_lab_0.3_0.7_fusion	779	4133	327	0.840048187604531
779	T7_lab_0.3_0.7_fusion	780	4143	324	0.8303322930286056
780	T7_lab_0.3_0.7_fusion	781	4149	325	0.8316905711741426
781	T7_lab_0.3_0.7_fusion	782	4142	323	0.8279693868260523
782	T7_lab_0.3_0.7_fusion	783	4148	323	0.8267717454757735
783	T7_lab_0.3_0.7_fusion	784	4139	322	0.8260042789199091
784	T7_lab_0.3_0.7_fusion	785	4133	318	0.8169275952851404
785	T7_lab_0.3_0.7_fusion	786	4136	318	0.8163350462556783
786	T7_lab_0.3_0.7_fusion	787	4122	317	0.8165318441362156
787	T7_lab_0.3_0.7_fusion	788	4117	317	0.8175235029219045
788	T7_lab_0.3_0.7_fusion	789	4103	316	0.8177252673033087
789	T7_lab_0.3_0.7_fusion	790	4108	318	0.8218991604950061
790	T7_lab_0.3_0.7_fusion	791	4107	317	0.8195140641659315
791	T7_lab_0.3_0.7_fusion	792	4093	314	0.8145350090831827
792	T7_lab_0.3_0.7_fusion	793	4091	313	0.8123378886319876
793	T7_lab_0.3_0.7_fusion	794	4077	312	0.8125231328450961
794	T7_lab_0.3_0.7_fusion	795	4079	314	0.817330667363929
795	T7_lab_0.3_0.7_fusion	796	4056	313	0.8193477076906956
796	T7_lab_0.3_0.7_fusion	797	4053	309	0.8094755349759297
797	T7_lab_0.3_0.7_fusion	798	4066	307	0.801664870558149
798	T7_lab_0.3_0.7_fusion	799	4075	307	0.7998943223777751
799	T7_lab_0.3_0.7_fusion	800	4078	308	0.8019094785368903
800	T7_lab_0.3_0.7_fusion	801	4076	308	0.8023029571819035
801	T7_lab_0.3_0.7_fusion	802	4056	308	0.8062590861620903
802	T7_lab_0.3_0.7_fusion	803	4056	303	0.793170464633485
803	T7_lab_0.3_0.7_fusion	804	4056	303	0.793170464633485
804	T7_lab_0.3_0.7_fusion	805	4058	306	0.800628850149194
805	T7_lab_0.3_0.7_fusion	806	4061	309	0.8078809020579766
806	T7_lab_0.3_0.7_fusion	807	4054	309	0.8092758616816584
807	T7_lab_0.3_0.7_fusion	808	4046	312	0.8187485943177106
808	T7_lab_0.3_0.7_fusion	809	4042	308	0.8090516708247002
809	T7_lab_0.3_0.7_fusion	810	4046	307	0.8056276232549268
810	T7_lab_0.3_0.7_fusion	811	4053	305	0.798996887273976
811	T7_lab_0.3_0.7_fusion	812	4065	301	0.7861905104515143
812	T7_lab_0.3_0.7_fusion	813	4067	300	0.7831932469145318
813	T7_lab_0.3_0.7_fusion	814	4050	301	0.7891023271568903
814	T7_lab_0.3_0.7_fusion	815	4048	298	0.7816235068264308
815	T7_lab_0.3_0.7_fusion	816	4052	303	0.7939534562076542
816	T7_lab_0.3_0.7_fusion	817	4031	298	0.7849198599933991
817	T7_lab_0.3_0.7_fusion	818	4044	298	0.7823966260221049
818	T7_lab_0.3_0.7_fusion	819	4048	295	0.773754813804688
819	T7_lab_0.3_0.7_fusion	820	4046	299	0.7846340695544727
820	T7_lab_0.3_0.7_fusion	821	4046	301	0.7898824579795862
821	T7_lab_0.3_0.7_fusion	822	4049	306	0.8024084647827684
822	T7_lab_0.3_0.7_fusion	823	4046	302	0.7925066521921429
823	T7_lab_0.3_0.7_fusion	824	4043	300	0.7878424277025478
824	T7_lab_0.3_0.7_fusion	825	4040	302	0.793683642269656
825	T7_lab_0.3_0.7_fusion	826	4046	302	0.7925066521921429
826	T7_lab_0.3_0.7_fusion	827	4050	303	0.7943455319884976
827	T7_lab_0.3_0.7_fusion	828	4077	302	0.7864807247410865
828	T7_lab_0.3_0.7_fusion	829	4071	297	0.7745994757674741
829	T7_lab_0.3_0.7_fusion	830	4055	299	0.7828925882656957
830	T7_lab_0.3_0.7_fusion	831	4066	300	0.7833858669949338
831	T7_lab_0.3_0.7_fusion	832	4080	302	0.7859024300905417
832	T7_lab_0.3_0.7_fusion	833	4082	298	0.7751131689449761
833	T7_lab_0.3_0.7_fusion	834	4087	301	0.781958508682507
834	T7_lab_0.3_0.7_fusion	835	4091	300	0.7785986153022246
835	T7_lab_0.3_0.7_fusion	836	4115	298	0.7688971945646152
836	T7_lab_0.3_0.7_fusion	837	4120	297	0.765387006274123
837	T7_lab_0.3_0.7_fusion	838	4119	293	0.755262079804168
838	T7_lab_0.3_0.7_fusion	839	4132	296	0.7605946215066269
839	T7_lab_0.3_0.7_fusion	840	4117	293	0.7556289790413817
840	T7_lab_0.3_0.7_fusion	841	4100	288	0.7458139165349621
841	T7_lab_0.3_0.7_fusion	842	4093	285	0.7393072534672199
842	T7_lab_0.3_0.7_fusion	843	4082	286	0.743900558114977
843	T7_lab_0.3_0.7_fusion	844	4084	287	0.7461360352618366
844	T7_lab_0.3_0.7_fusion	845	4073	287	0.7481511338102973
845	T7_lab_0.3_0.7_fusion	846	4082	286	0.743900558114977
846	T7_lab_0.3_0.7_fusion	847	4091	290	0.7526453281254838
847	T7_lab_0.3_0.7_fusion	848	4086	287	0.7457708193855458
848	T7_lab_0.3_0.7_fusion	849	4090	286	0.7424454958986151
849	T7_lab_0.3_0.7_fusion	850	4083	284	0.7385175357965531
850	T7_lab_0.3_0.7_fusion	851	4065	283	0.7391757955407926
851	T7_lab_0.3_0.7_fusion	852	4075	286	0.7451784241043768
852	T7_lab_0.3_0.7_fusion	853	4070	286	0.7460938767138416
853	T7_lab_0.3_0.7_fusion	854	4076	284	0.7397858436352616
854	T7_lab_0.3_0.7_fusion	855	4071	285	0.7433025272516165
855	T7_lab_0.3_0.7_fusion	856	4066	283	0.7389940011985543
856	T7_lab_0.3_0.7_fusion	857	4060	284	0.7427012558269276
857	T7_lab_0.3_0.7_fusion	858	4056	284	0.7434337028247845
858	T7_lab_0.3_0.7_fusion	859	4062	284	0.7423355732785145
859	T7_lab_0.3_0.7_fusion	860	4070	284	0.740876437016542
860	T7_lab_0.3_0.7_fusion	861	4077	284	0.7396043901538695
861	T7_lab_0.3_0.7_fusion	862	4089	290	0.7530134598584872
862	T7_lab_0.3_0.7_fusion	863	4099	290	0.7511763935987691
863	T7_lab_0.3_0.7_fusion	864	4079	288	0.7496536057350687
864	T7_lab_0.3_0.7_fusion	865	4077	290	0.7552298350162753
865	T7_lab_0.3_0.7_fusion	866	4062	288	0.7527910038880711
866	T7_lab_0.3_0.7_fusion	867	4063	288	0.7526057242907569
867	T7_lab_0.3_0.7_fusion	868	4081	291	0.7570912832995242
868	T7_lab_0.3_0.7_fusion	869	4065	296	0.7731308674207583
869	T7_lab_0.3_0.7_fusion	870	4047	294	0.7713224602167958
870	T7_lab_0.3_0.7_fusion	871	4049	296	0.7761859659336583
871	T7_lab_0.3_0.7_fusion	872	4047	296	0.7765695517828965
872	T7_lab_0.3_0.7_fusion	873	4040	294	0.7726589100241023
873	T7_lab_0.3_0.7_fusion	874	4039	292	0.7675927251620114
874	T7_lab_0.3_0.7_fusion	875	4050	290	0.7602647005830505
875	T7_lab_0.3_0.7_fusion	876	4049	287	0.7525857169694593
876	T7_lab_0.3_0.7_fusion	877	4028	284	0.7486015637183033
877	T7_lab_0.3_0.7_fusion	878	4004	286	0.7583921274289049
878	T7_lab_0.3_0.7_fusion	879	4018	284	0.7504646835881846
879	T7_lab_0.3_0.7_fusion	880	4004	284	0.7530886859783531
880	T7_lab_0.3_0.7_fusion	881	3973	286	0.7643096094199183
881	T7_lab_0.3_0.7_fusion	882	3993	285	0.7578223361986804
882	T7_lab_0.3_0.7_fusion	883	3990	283	0.7530700774118602
883	T7_lab_0.3_0.7_fusion	884	3998	285	0.756874584402534
884	T7_lab_0.3_0.7_fusion	885	3984	281	0.7488741539420964
885	T7_lab_0.3_0.7_fusion	886	3963	281	0.7528424499887237
886	T7_lab_0.3_0.7_fusion	887	3939	280	0.7547339780455211
887	T7_lab_0.3_0.7_fusion	888	3924	280	0.7576190467689368
888	T7_lab_0.3_0.7_fusion	889	3910	278	0.7549008081721991
889	T7_lab_0.3_0.7_fusion	890	3897	275	0.7492454941240144
890	T7_lab_0.3_0.7_fusion	891	3899	273	0.743414904086503
891	T7_lab_0.3_0.7_fusion	892	3888	272	0.7427873511443596
892	T7_lab_0.3_0.7_fusion	893	3884	272	0.7435523226697401
893	T7_lab_0.3_0.7_fusion	894	3875	268	0.734319293448581
894	T7_lab_0.3_0.7_fusion	895	3875	268	0.734319293448581
895	T7_lab_0.3_0.7_fusion	896	3881	270	0.73865556343243
896	T7_lab_0.3_0.7_fusion	897	3877	269	0.7366790693570432
897	T7_lab_0.3_0.7_fusion	898	3870	273	0.7489857134452907
898	T7_lab_0.3_0.7_fusion	899	3883	273	0.7464781640569855
899	T7_lab_0.3_0.7_fusion	900	3866	272	0.7470142838202976
900	T7_lab_0.3_0.7_fusion	901	3859	274	0.7538720396002279
901	T7_lab_0.3_0.7_fusion	902	3851	274	0.7554381201810646
902	T7_lab_0.3_0.7_fusion	903	3855	274	0.7546542673974785
903	T7_lab_0.3_0.7_fusion	904	3868	274	0.7521179423002273
904	T7_lab_0.3_0.7_fusion	905	3864	272	0.7474009371763123
905	T7_lab_0.3_0.7_fusion	906	3884	275	0.7517532674050681
906	T7_lab_0.3_0.7_fusion	907	3865	272	0.7472075604784658
907	T7_lab_0.3_0.7_fusion	908	3850	272	0.7501187587660443
908	T7_lab_0.3_0.7_fusion	909	3839	275	0.7605651707739735
909	T7_lab_0.3_0.7_fusion	910	3828	273	0.7572034250348159
910	T7_lab_0.3_0.7_fusion	911	3853	280	0.7715798441529478
911	T7_lab_0.3_0.7_fusion	912	3851	279	0.7692234873376533
912	T7_lab_0.3_0.7_fusion	913	3863	281	0.7723309938662469
913	T7_lab_0.3_0.7_fusion	914	3884	282	0.7708888051208335
914	T7_lab_0.3_0.7_fusion	915	3870	283	0.7764210875641658
915	T7_lab_0.3_0.7_fusion	916	3860	289	0.7949364112894689
916	T7_lab_0.3_0.7_fusion	917	3872	286	0.784246404500345
917	T7_lab_0.3_0.7_fusion	918	3876	286	0.7834370686855872
918	T7_lab_0.3_0.7_fusion	919	3871	285	0.7817061711292511
919	T7_lab_0.3_0.7_fusion	920	3866	286	0.7854635484286953
920	T7_lab_0.3_0.7_fusion	921	3878	287	0.7857709045924034
921	T7_lab_0.3_0.7_fusion	922	3883	286	0.7820247432977944
922	T7_lab_0.3_0.7_fusion	923	3874	289	0.7920636416048915
923	T7_lab_0.3_0.7_fusion	924	3885	292	0.7980198241774424
924	T7_lab_0.3_0.7_fusion	925	3877	292	0.7996664990790208
925	T7_lab_0.3_0.7_fusion	926	3880	294	0.8045211331178798
926	T7_lab_0.3_0.7_fusion	927	3889	294	0.8026592945480517
927	T7_lab_0.3_0.7_fusion	928	3900	293	0.7976729504393253
928	T7_lab_0.3_0.7_fusion	929	3904	290	0.7886967308814945
929	T7_lab_0.3_0.7_fusion	930	3896	291	0.7930414597395685
930	T7_lab_0.3_0.7_fusion	931	3897	291	0.7928379592366843
931	T7_lab_0.3_0.7_fusion	932	3893	291	0.793652588529504
932	T7_lab_0.3_0.7_fusion	933	3910	291	0.7902019251011148
933	T7_lab_0.3_0.7_fusion	934	3909	292	0.7931202396851788
934	T7_lab_0.3_0.7_fusion	935	3919	293	0.7938056919401297
935	T7_lab_0.3_0.7_fusion	936	3925	296	0.8007075098255751
936	T7_lab_0.3_0.7_fusion	937	3934	300	0.8096713104223185
937	T7_lab_0.3_0.7_fusion	938	3945	301	0.8101050506933855
938	T7_lab_0.3_0.7_fusion	939	3950	301	0.809079601262128
939	T7_lab_0.3_0.7_fusion	940	3954	303	0.8136316147074899
940	T7_lab_0.3_0.7_fusion	941	3956	304	0.8159041694482861
941	T7_lab_0.3_0.7_fusion	942	3964	308	0.8249714564766495
942	T7_lab_0.3_0.7_fusion	943	3950	308	0.8278954059426427
943	T7_lab_0.3_0.7_fusion	944	3957	307	0.8237476279225256
944	T7_lab_0.3_0.7_fusion	945	3957	310	0.8317972790097165
945	T7_lab_0.3_0.7_fusion	946	3974	312	0.8335824893330289
946	T7_lab_0.3_0.7_fusion	947	3977	311	0.8302839634964678
947	T7_lab_0.3_0.7_fusion	948	3992	308	0.8191850835354305
948	T7_lab_0.3_0.7_fusion	949	3981	305	0.8134474715200766
949	T7_lab_0.3_0.7_fusion	950	3985	305	0.8126309621383749
950	T7_lab_0.3_0.7_fusion	951	3996	307	0.8157080489713298
951	T7_lab_0.3_0.7_fusion	952	3998	304	0.8073328900293696
952	T7_lab_0.3_0.7_fusion	953	4000	302	0.8016204786923526
953	T7_lab_0.3_0.7_fusion	954	4007	303	0.8028698289377127
954	T7_lab_0.3_0.7_fusion	955	4010	307	0.8128601904462429
955	T7_lab_0.3_0.7_fusion	956	3987	309	0.8228754309649969
956	T7_lab_0.3_0.7_fusion	957	3983	310	0.8263675202213024
957	T7_lab_0.3_0.7_fusion	958	3985	308	0.8206240535692442
958	T7_lab_0.3_0.7_fusion	959	3982	306	0.8159095615031213
959	T7_lab_0.3_0.7_fusion	960	3996	308	0.8183650784468065
960	T7_lab_0.3_0.7_fusion	961	4003	306	0.8116292465414511
961	T7_lab_0.3_0.7_fusion	962	3988	306	0.814682014519917
962	T7_lab_0.3_0.7_fusion	963	3994	308	0.8187748756818825
963	T7_lab_0.3_0.7_fusion	964	3993	307	0.8163209025017365
964	T7_lab_0.3_0.7_fusion	965	3984	303	0.8075048706208371
965	T7_lab_0.3_0.7_fusion	966	3993	307	0.8163209025017365
966	T7_lab_0.3_0.7_fusion	967	3984	303	0.8075048706208371
967	T7_lab_0.3_0.7_fusion	968	3977	305	0.8142656233647032
968	T7_lab_0.3_0.7_fusion	969	3979	308	0.821861486170756
969	T7_lab_0.3_0.7_fusion	970	3975	311	0.830701716434076
970	T7_lab_0.3_0.7_fusion	971	3975	308	0.8226885165970914
971	T7_lab_0.3_0.7_fusion	972	3986	308	0.820418176987817
972	T7_lab_0.3_0.7_fusion	973	3978	303	0.808722826685122
973	T7_lab_0.3_0.7_fusion	974	3966	301	0.8058155383220893
974	T7_lab_0.3_0.7_fusion	975	3964	299	0.8008651476835006
975	T7_lab_0.3_0.7_fusion	976	3967	300	0.8029359554326698
976	T7_lab_0.3_0.7_fusion	977	3948	300	0.8068001355626649
977	T7_lab_0.3_0.7_fusion	978	3937	298	0.8036606440521697
978	T7_lab_0.3_0.7_fusion	979	3920	301	0.8152715369860729
979	T7_lab_0.3_0.7_fusion	980	3895	302	0.8232302733682697
980	T7_lab_0.3_0.7_fusion	981	3892	302	0.8238648290774435
981	T7_lab_0.3_0.7_fusion	982	3883	302	0.8257743792864821
982	T7_lab_0.3_0.7_fusion	983	3876	303	0.8300050063347304
983	T7_lab_0.3_0.7_fusion	984	3880	305	0.8346222639488208
984	T7_lab_0.3_0.7_fusion	985	3893	306	0.8345625157732929
985	T7_lab_0.3_0.7_fusion	986	3890	307	0.8379355690718339
986	T7_lab_0.3_0.7_fusion	987	3888	307	0.8383666058871999
987	T7_lab_0.3_0.7_fusion	988	3878	302	0.8268390703376508
988	T7_lab_0.3_0.7_fusion	989	3890	300	0.8188295463242676
989	T7_lab_0.3_0.7_fusion	990	3882	297	0.812311815004994
990	T7_lab_0.3_0.7_fusion	991	3890	297	0.810641250861025
991	T7_lab_0.3_0.7_fusion	992	3889	296	0.8081195618579025
992	T7_lab_0.3_0.7_fusion	993	3892	297	0.8102246829006646
993	T7_lab_0.3_0.7_fusion	994	3900	295	0.803117816995225
994	T7_lab_0.3_0.7_fusion	995	3896	297	0.8093928300434772
995	T7_lab_0.3_0.7_fusion	996	3895	292	0.7959709927931614
996	T7_lab_0.3_0.7_fusion	997	3902	291	0.7918220213083953
997	T7_lab_0.3_0.7_fusion	998	3913	288	0.781455930946421
998	T7_lab_0.3_0.7_fusion	999	3903	287	0.7807377832460519
999	T7_lab_0.3_0.7_fusion	1000	3909	288	0.7822555788675736
1000	T7_lab_0.3_0.7_fusion	1001	3919	289	0.782968754166203
1001	T7_lab_0.3_0.7_fusion	1002	3936	290	0.7822845623377425
1002	T7_lab_0.3_0.7_fusion	1003	3939	287	0.7736023274966591
1003	T7_lab_0.3_0.7_fusion	1004	3934	286	0.771886649269277
1004	T7_lab_0.3_0.7_fusion	1005	3942	287	0.7730135890434654
1005	T7_lab_0.3_0.7_fusion	1006	3941	286	0.7705156250254593
1006	T7_lab_0.3_0.7_fusion	1007	3934	286	0.771886649269277
1007	T7_lab_0.3_0.7_fusion	1008	3955	286	0.7677881360873162
1008	T7_lab_0.3_0.7_fusion	1009	3950	284	0.7633840756094497
1009	T7_lab_0.3_0.7_fusion	1010	3939	283	0.7628204135245803
1010	T7_lab_0.3_0.7_fusion	1011	3930	281	0.7591640278130565
1011	T7_lab_0.3_0.7_fusion	1012	3931	281	0.7589709054452587
1012	T7_lab_0.3_0.7_fusion	1013	3930	279	0.7537607251239956
1013	T7_lab_0.3_0.7_fusion	1014	3938	281	0.7576217951511712
1014	T7_lab_0.3_0.7_fusion	1015	3928	280	0.756847540611331
1015	T7_lab_0.3_0.7_fusion	1016	3932	280	0.7560776041508922
1016	T7_lab_0.3_0.7_fusion	1017	3920	281	0.7611006707411511
1017	T7_lab_0.3_0.7_fusion	1018	3920	279	0.7556835841166589
1018	T7_lab_0.3_0.7_fusion	1019	3920	280	0.758392127428905
1019	T7_lab_0.3_0.7_fusion	1020	3938	279	0.7522294692070348
1020	T7_lab_0.3_0.7_fusion	1021	3944	276	0.7430089199759861
1021	T7_lab_0.3_0.7_fusion	1022	3937	276	0.7443299924778485
1022	T7_lab_0.3_0.7_fusion	1023	3953	275	0.7386313409059662
1023	T7_lab_0.3_0.7_fusion	1024	3976	278	0.742369758539562
1024	T7_lab_0.3_0.7_fusion	1025	3970	276	0.7381428665957906
1025	T7_lab_0.3_0.7_fusion	1026	3974	278	0.7427433719057117
1026	T7_lab_0.3_0.7_fusion	1027	3951	273	0.733630653260763
1027	T7_lab_0.3_0.7_fusion	1028	3952	271	0.7280717943991057
1028	T7_lab_0.3_0.7_fusion	1029	3967	272	0.7279952662589539
1029	T7_lab_0.3_0.7_fusion	1030	3979	275	0.7338048983667464
1030	T7_lab_0.3_0.7_fusion	1031	3986	272	0.7245251433139164
1031	T7_lab_0.3_0.7_fusion	1032	3981	270	0.7201010403620349
1032	T7_lab_0.3_0.7_fusion	1033	3986	267	0.7112066664147634
1033	T7_lab_0.3_0.7_fusion	1034	3987	267	0.7110282850085896
1034	T7_lab_0.3_0.7_fusion	1035	3969	262	0.7008773805515807
1035	T7_lab_0.3_0.7_fusion	1036	3975	262	0.6998194524299933
1036	T7_lab_0.3_0.7_fusion	1037	3961	259	0.6942514148086871
1037	T7_lab_0.3_0.7_fusion	1038	3971	258	0.68982935388396
1038	T7_lab_0.3_0.7_fusion	1039	3973	264	0.7055165625414631
1039	T7_lab_0.3_0.7_fusion	1040	3966	263	0.7040846730189684
1040	T7_lab_0.3_0.7_fusion	1041	3976	263	0.7023138363162043
1041	T7_lab_0.3_0.7_fusion	1042	3955	261	0.700673788527236
1042	T7_lab_0.3_0.7_fusion	1043	3946	260	0.6995811819161718
1043	T7_lab_0.3_0.7_fusion	1044	3958	261	0.7001427068279987
1044	T7_lab_0.3_0.7_fusion	1045	3961	257	0.6888904000225197
1045	T7_lab_0.3_0.7_fusion	1046	3961	258	0.6915709074156035
1046	T7_lab_0.3_0.7_fusion	1047	3947	252	0.6778838169671084
1047	T7_lab_0.3_0.7_fusion	1048	3955	255	0.6845663451128169
1048	T7_lab_0.3_0.7_fusion	1049	3958	252	0.6759998548684125
1049	T7_lab_0.3_0.7_fusion	1050	3957	251	0.673487474294964
1050	T7_lab_0.3_0.7_fusion	1051	3966	256	0.6853447767789197
1051	T7_lab_0.3_0.7_fusion	1052	3961	256	0.6862098926294359
1052	T7_lab_0.3_0.7_fusion	1053	3955	258	0.6926200668200265
1053	T7_lab_0.3_0.7_fusion	1054	3950	254	0.6827449126929586
1054	T7_lab_0.3_0.7_fusion	1055	3939	255	0.6873470157200282
1055	T7_lab_0.3_0.7_fusion	1056	3936	251	0.677080776368184
1056	T7_lab_0.3_0.7_fusion	1057	3928	248	0.6703506788271788
1057	T7_lab_0.3_0.7_fusion	1058	3933	250	0.6748976470890332
1058	T7_lab_0.3_0.7_fusion	1059	3930	245	0.6619045794099603
1059	T7_lab_0.3_0.7_fusion	1060	3930	246	0.6646062307544908
1060	T7_lab_0.3_0.7_fusion	1061	3924	248	0.6710340128524869
1061	T7_lab_0.3_0.7_fusion	1062	3918	246	0.6666417781687466
1062	T7_lab_0.3_0.7_fusion	1063	3926	245	0.6625789600308568
1063	T7_lab_0.3_0.7_fusion	1064	3930	245	0.6619045794099603
1064	T7_lab_0.3_0.7_fusion	1065	3911	246	0.6678349493390817
1065	T7_lab_0.3_0.7_fusion	1066	3908	247	0.6710644771364263
1066	T7_lab_0.3_0.7_fusion	1067	3902	242	0.6584911654867068
1067	T7_lab_0.3_0.7_fusion	1068	3919	240	0.6502162664356012
1068	T7_lab_0.3_0.7_fusion	1069	3924	239	0.6466819720634853
1069	T7_lab_0.3_0.7_fusion	1070	3931	238	0.6428294501635999
1070	T7_lab_0.3_0.7_fusion	1071	3933	236	0.6371033788520474
1071	T7_lab_0.3_0.7_fusion	1072	3936	237	0.6393153147380861
1072	T7_lab_0.3_0.7_fusion	1073	3943	237	0.6381803395407322
1073	T7_lab_0.3_0.7_fusion	1074	3962	238	0.6377997396751922
1074	T7_lab_0.3_0.7_fusion	1075	3963	237	0.6349596464317706
1075	T7_lab_0.3_0.7_fusion	1076	3956	239	0.6414509753228302
1076	T7_lab_0.3_0.7_fusion	1077	3962	238	0.6377997396751922
1077	T7_lab_0.3_0.7_fusion	1078	3961	236	0.6325997447677613
1078	T7_lab_0.3_0.7_fusion	1079	3940	236	0.6359714692957112
1079	T7_lab_0.3_0.7_fusion	1080	3955	237	0.6362440148695593
1080	T7_lab_0.3_0.7_fusion	1081	3948	239	0.642750774664923
1081	T7_lab_0.3_0.7_fusion	1082	3955	237	0.6362440148695593
1082	T7_lab_0.3_0.7_fusion	1083	3960	238	0.6381218607558362
1083	T7_lab_0.3_0.7_fusion	1084	3960	237	0.6354406764669461
1084	T7_lab_0.3_0.7_fusion	1085	3970	235	0.6284912088768507
1085	T7_lab_0.3_0.7_fusion	1086	3972	234	0.6255016640123597
1086	T7_lab_0.3_0.7_fusion	1087	3958	233	0.6250316118426196
1087	T7_lab_0.3_0.7_fusion	1088	3969	228	0.6099238273502304
1088	T7_lab_0.3_0.7_fusion	1089	3978	229	0.6112129614220889
1089	T7_lab_0.3_0.7_fusion	1090	3984	228	0.6076274273978576
1090	T7_lab_0.3_0.7_fusion	1091	3965	230	0.6158947415689973
1091	T7_lab_0.3_0.7_fusion	1092	3980	232	0.618908952233438
1092	T7_lab_0.3_0.7_fusion	1093	3989	233	0.620174259130882
1093	T7_lab_0.3_0.7_fusion	1094	3996	232	0.6164308383105814
1094	T7_lab_0.3_0.7_fusion	1095	4004	236	0.6258060911651104
1095	T7_lab_0.3_0.7_fusion	1096	4018	235	0.6209831008564204
1096	T7_lab_0.3_0.7_fusion	1097	4029	235	0.6192876890645563
1097	T7_lab_0.3_0.7_fusion	1098	4015	228	0.6029359080331419
1098	T7_lab_0.3_0.7_fusion	1099	4020	227	0.5995448211365821
1099	T7_lab_0.3_0.7_fusion	1100	4026	228	0.6012885421641989
1100	T7_lab_0.3_0.7_fusion	1101	4012	227	0.6007403242694566
1101	T7_lab_0.3_0.7_fusion	1102	4022	225	0.5939669819495402
1102	T7_lab_0.3_0.7_fusion	1103	4006	224	0.5936888945624179
1103	T7_lab_0.3_0.7_fusion	1104	4010	224	0.5930966861887895
1104	T7_lab_0.3_0.7_fusion	1105	4005	222	0.5885350142444536
1105	T7_lab_0.3_0.7_fusion	1106	3994	222	0.5901559168875905
1106	T7_lab_0.3_0.7_fusion	1107	4010	220	0.5825056739354183
1107	T7_lab_0.3_0.7_fusion	1108	3995	220	0.5846928041254137
1108	T7_lab_0.3_0.7_fusion	1109	3994	221	0.5874975569016104
1109	T7_lab_0.3_0.7_fusion	1110	3998	224	0.5948768663374302
1110	T7_lab_0.3_0.7_fusion	1111	3976	222	0.5928276489056934
1111	T7_lab_0.3_0.7_fusion	1112	3956	220	0.5904569647323124
1112	T7_lab_0.3_0.7_fusion	1113	3954	219	0.5880703749866016
1113	T7_lab_0.3_0.7_fusion	1114	3951	219	0.588516897670722
1114	T7_lab_0.3_0.7_fusion	1115	3943	219	0.5897109466642209
1115	T7_lab_0.3_0.7_fusion	1116	3938	219	0.5904596908829414
1116	T7_lab_0.3_0.7_fusion	1117	3940	218	0.5874651707901061
1117	T7_lab_0.3_0.7_fusion	1118	3932	219	0.5913606975323049
1118	T7_lab_0.3_0.7_fusion	1119	3933	219	0.5912103388499932
1119	T7_lab_0.3_0.7_fusion	1120	3924	221	0.5979778904854822
1120	T7_lab_0.3_0.7_fusion	1121	3914	223	0.6049310735393566
1121	T7_lab_0.3_0.7_fusion	1122	3924	224	0.6060952374151494
1122	T7_lab_0.3_0.7_fusion	1123	3921	225	0.6092668200461746
1123	T7_lab_0.3_0.7_fusion	1124	3914	224	0.607643768936394
1124	T7_lab_0.3_0.7_fusion	1125	3901	223	0.6069469935485879
1125	T7_lab_0.3_0.7_fusion	1126	3901	223	0.6069469935485879
1126	T7_lab_0.3_0.7_fusion	1127	3892	221	0.6028944610136259
1127	T7_lab_0.3_0.7_fusion	1128	3897	223	0.6075699825078372
1128	T7_lab_0.3_0.7_fusion	1129	3893	222	0.6054669232080753
1129	T7_lab_0.3_0.7_fusion	1130	3894	220	0.5998581798872695
1130	T7_lab_0.3_0.7_fusion	1131	3884	220	0.6014026139240545
1131	T7_lab_0.3_0.7_fusion	1132	3902	217	0.5904652186389066
1132	T7_lab_0.3_0.7_fusion	1133	3902	217	0.5904652186389066
1133	T7_lab_0.3_0.7_fusion	1134	3891	217	0.5921344855124681
1134	T7_lab_0.3_0.7_fusion	1135	3882	216	0.5907722290945411
1135	T7_lab_0.3_0.7_fusion	1136	3859	215	0.5915419288833905
1136	T7_lab_0.3_0.7_fusion	1137	3859	216	0.5942932866921504
1137	T7_lab_0.3_0.7_fusion	1138	3855	217	0.5976641460775651
1138	T7_lab_0.3_0.7_fusion	1139	3850	216	0.5956825437259763
1139	T7_lab_0.3_0.7_fusion	1140	3842	217	0.5996864349633039
1140	T7_lab_0.3_0.7_fusion	1141	3837	217	0.6004678871850438
1141	T7_lab_0.3_0.7_fusion	1142	3826	217	0.6021942715967102
1142	T7_lab_0.3_0.7_fusion	1143	3805	216	0.6027274095519076
1143	T7_lab_0.3_0.7_fusion	1144	3791	216	0.604953255960171
1144	T7_lab_0.3_0.7_fusion	1145	3773	215	0.6050252593588668
1145	T7_lab_0.3_0.7_fusion	1146	3776	214	0.6017327366994172
1146	T7_lab_0.3_0.7_fusion	1147	3757	213	0.6019497801418671
1147	T7_lab_0.3_0.7_fusion	1148	3756	212	0.5992832359448855
1148	T7_lab_0.3_0.7_fusion	1149	3745	210	0.5953732589161497
1149	T7_lab_0.3_0.7_fusion	1150	3744	210	0.595532279551544
1150	T7_lab_0.3_0.7_fusion	1151	3749	210	0.5947380247108511
1151	T7_lab_0.3_0.7_fusion	1152	3753	208	0.5884460098782232
1152	T7_lab_0.3_0.7_fusion	1153	3745	208	0.5897030374026626
1153	T7_lab_0.3_0.7_fusion	1154	3732	208	0.5917572012521359
1154	T7_lab_0.3_0.7_fusion	1155	3739	209	0.5934889983570409
1155	T7_lab_0.3_0.7_fusion	1156	3731	207	0.5890700577027518
1156	T7_lab_0.3_0.7_fusion	1157	3703	205	0.5877897395951815
1157	T7_lab_0.3_0.7_fusion	1158	3709	206	0.5897015086290003
1158	T7_lab_0.3_0.7_fusion	1159	3699	204	0.5855549921429988
1159	T7_lab_0.3_0.7_fusion	1160	3684	207	0.596585338026321
1160	T7_lab_0.3_0.7_fusion	1161	3679	206	0.5945101645841158
1161	T7_lab_0.3_0.7_fusion	1162	3681	208	0.5999559562817092
1162	T7_lab_0.3_0.7_fusion	1163	3685	208	0.5993047150808607
1163	T7_lab_0.3_0.7_fusion	1164	3678	210	0.6062188294293042
1164	T7_lab_0.3_0.7_fusion	1165	3674	213	0.6155485367427856
1165	T7_lab_0.3_0.7_fusion	1166	3671	214	0.6189438337719966
1166	T7_lab_0.3_0.7_fusion	1167	3673	213	0.6157161241472896
1167	T7_lab_0.3_0.7_fusion	1168	3671	212	0.6131593119610435
1168	T7_lab_0.3_0.7_fusion	1169	3663	212	0.6144984532375075
1169	T7_lab_0.3_0.7_fusion	1170	3661	208	0.6032335086241387
1170	T7_lab_0.3_0.7_fusion	1171	3652	208	0.6047201191327962
1171	T7_lab_0.3_0.7_fusion	1172	3633	209	0.6108052201643204
1172	T7_lab_0.3_0.7_fusion	1173	3614	213	0.6257679369100705
1173	T7_lab_0.3_0.7_fusion	1174	3609	216	0.6354607352022745
1174	T7_lab_0.3_0.7_fusion	1175	3601	218	0.6427694454076696
1175	T7_lab_0.3_0.7_fusion	1176	3600	218	0.6429479924758383
1176	T7_lab_0.3_0.7_fusion	1177	3602	218	0.6425909974772398
1177	T7_lab_0.3_0.7_fusion	1178	3618	216	0.6338799871047565
1178	T7_lab_0.3_0.7_fusion	1179	3592	213	0.6296005913120809
1179	T7_lab_0.3_0.7_fusion	1180	3608	214	0.629751334195399
1180	T7_lab_0.3_0.7_fusion	1181	3589	211	0.624210182341874
1181	T7_lab_0.3_0.7_fusion	1182	3591	208	0.6149924464140828
1182	T7_lab_0.3_0.7_fusion	1183	3579	209	0.6200210575180151
1183	T7_lab_0.3_0.7_fusion	1184	3578	212	0.6290966557319704
1184	T7_lab_0.3_0.7_fusion	1185	3576	212	0.6294484994991584
1185	T7_lab_0.3_0.7_fusion	1186	3585	215	0.6367532227506288
1186	T7_lab_0.3_0.7_fusion	1187	3569	214	0.6366328982283551
1187	T7_lab_0.3_0.7_fusion	1188	3584	212	0.628043480527062
1188	T7_lab_0.3_0.7_fusion	1189	3580	214	0.6346767636248601
1189	T7_lab_0.3_0.7_fusion	1190	3559	210	0.6264885795563306
1190	T7_lab_0.3_0.7_fusion	1191	3565	207	0.6164994068131744
1191	T7_lab_0.3_0.7_fusion	1192	3553	208	0.6215699057340195
1192	T7_lab_0.3_0.7_fusion	1193	3545	207	0.6199775416894123
1193	T7_lab_0.3_0.7_fusion	1194	3548	205	0.6134682654230433
1194	T7_lab_0.3_0.7_fusion	1195	3547	202	0.6046611041355915
1195	T7_lab_0.3_0.7_fusion	1196	3548	203	0.6074832091750135
1196	T7_lab_0.3_0.7_fusion	1197	3543	203	0.6083405097806797
1197	T7_lab_0.3_0.7_fusion	1198	3541	204	0.6116825518037144
1198	T7_lab_0.3_0.7_fusion	1199	3543	206	0.617330763619803
1199	T7_lab_0.3_0.7_fusion	1200	3535	207	0.6217313678328052
1200	T7_lab_0.3_0.7_fusion	1201	3545	204	0.6109923599257977
1201	T7_lab_0.3_0.7_fusion	1202	3531	202	0.6074010015205163
1202	T7_lab_0.3_0.7_fusion	1203	3525	201	0.6054228217262237
1203	T7_lab_0.3_0.7_fusion	1204	3526	199	0.5992287200842114
1204	T7_lab_0.3_0.7_fusion	1205	3517	198	0.5977432406121481
1205	T7_lab_0.3_0.7_fusion	1206	3522	200	0.6029238946056031
1206	T7_lab_0.3_0.7_fusion	1207	3514	201	0.6073179984590037
1207	T7_lab_0.3_0.7_fusion	1208	3527	202	0.6080898600422294
1208	T7_lab_0.3_0.7_fusion	1209	3517	201	0.6067999563789989
1209	T7_lab_0.3_0.7_fusion	1210	3509	201	0.6081833703576344
1210	T7_lab_0.3_0.7_fusion	1211	3498	203	0.6161665026166232
1211	T7_lab_0.3_0.7_fusion	1212	3500	203	0.6158144074722709
1212	T7_lab_0.3_0.7_fusion	1213	3507	203	0.6145852369982743
1213	T7_lab_0.3_0.7_fusion	1214	3491	203	0.6174020126476505
1214	T7_lab_0.3_0.7_fusion	1215	3504	203	0.615111422988855
1215	T7_lab_0.3_0.7_fusion	1216	3502	205	0.621526386556527
1216	T7_lab_0.3_0.7_fusion	1217	3490	205	0.6236634400346583
1217	T7_lab_0.3_0.7_fusion	1218	3480	204	0.6224045735451014
1218	T7_lab_0.3_0.7_fusion	1219	3476	205	0.6261753181015413
1219	T7_lab_0.3_0.7_fusion	1220	3451	205	0.6307115055696777
1220	T7_lab_0.3_0.7_fusion	1221	3440	204	0.6296418360281839
1221	T7_lab_0.3_0.7_fusion	1222	3447	206	0.6345236134334094
1222	T7_lab_0.3_0.7_fusion	1223	3449	207	0.6372340925743597
1223	T7_lab_0.3_0.7_fusion	1224	3442	208	0.6416147225662323
1224	T7_lab_0.3_0.7_fusion	1225	3441	207	0.6387156016532888
1225	T7_lab_0.3_0.7_fusion	1226	3450	208	0.6401269203110063
1226	T7_lab_0.3_0.7_fusion	1227	3457	206	0.632688138705514
1227	T7_lab_0.3_0.7_fusion	1228	3459	205	0.6292527914775824
1228	T7_lab_0.3_0.7_fusion	1229	3456	207	0.635943398521113
1229	T7_lab_0.3_0.7_fusion	1230	3472	208	0.6360708165532751
1230	T7_lab_0.3_0.7_fusion	1231	3458	212	0.6509276559308821
1231	T7_lab_0.3_0.7_fusion	1232	3447	208	0.6406840368648017
1232	T7_lab_0.3_0.7_fusion	1233	3445	210	0.6472199868333761
1233	T7_lab_0.3_0.7_fusion	1234	3452	210	0.6459075476943744
1234	T7_lab_0.3_0.7_fusion	1235	3430	207	0.6407639607256462
1235	T7_lab_0.3_0.7_fusion	1236	3422	207	0.6422619477758523
1236	T7_lab_0.3_0.7_fusion	1237	3408	209	0.6511312690308028
1237	T7_lab_0.3_0.7_fusion	1238	3408	208	0.6480158084134306
1238	T7_lab_0.3_0.7_fusion	1239	3417	210	0.6525235161372492
1239	T7_lab_0.3_0.7_fusion	1240	3384	209	0.6557492212934326
1240	T7_lab_0.3_0.7_fusion	1241	3382	209	0.6561370091238841
1241	T7_lab_0.3_0.7_fusion	1242	3393	207	0.647751366132911
1242	T7_lab_0.3_0.7_fusion	1243	3396	207	0.6471791476115921
1243	T7_lab_0.3_0.7_fusion	1244	3386	208	0.6522261887398025
1244	T7_lab_0.3_0.7_fusion	1245	3379	208	0.6535773527886864
1245	T7_lab_0.3_0.7_fusion	1246	3368	205	0.6462545741451774
1246	T7_lab_0.3_0.7_fusion	1247	3366	208	0.6561015671636873
1247	T7_lab_0.3_0.7_fusion	1248	3359	209	0.6606297603027615
1248	T7_lab_0.3_0.7_fusion	1249	3362	209	0.6600402631936276
1249	T7_lab_0.3_0.7_fusion	1250	3352	211	0.6683443748284563
1250	T7_lab_0.3_0.7_fusion	1251	3370	211	0.6647745829154259
1251	T7_lab_0.3_0.7_fusion	1252	3385	213	0.6681020159506631
1252	T7_lab_0.3_0.7_fusion	1253	3390	211	0.6608526089749219
1253	T7_lab_0.3_0.7_fusion	1254	3402	212	0.6616425144647238
1254	T7_lab_0.3_0.7_fusion	1255	3382	213	0.6686946552315182
1255	T7_lab_0.3_0.7_fusion	1256	3382	215	0.6749734782853354
1256	T7_lab_0.3_0.7_fusion	1257	3381	215	0.6751731155164166
1257	T7_lab_0.3_0.7_fusion	1258	3387	216	0.6771118374210241
1258	T7_lab_0.3_0.7_fusion	1259	3390	215	0.6733806205194702
1259	T7_lab_0.3_0.7_fusion	1260	3395	216	0.6755162866995607
1260	T7_lab_0.3_0.7_fusion	1261	3403	217	0.677048275970912
1261	T7_lab_0.3_0.7_fusion	1262	3400	218	0.680768462621476
1262	T7_lab_0.3_0.7_fusion	1263	3401	215	0.6712026767306687
1263	T7_lab_0.3_0.7_fusion	1264	3418	220	0.6833960656761344
1264	T7_lab_0.3_0.7_fusion	1265	3407	218	0.6793697601740587
1265	T7_lab_0.3_0.7_fusion	1266	3406	218	0.6795692228165057
1266	T7_lab_0.3_0.7_fusion	1267	3410	217	0.6756584408002972
1267	T7_lab_0.3_0.7_fusion	1268	3409	218	0.6789711859527774
1268	T7_lab_0.3_0.7_fusion	1269	3416	221	0.6869043449253607
1269	T7_lab_0.3_0.7_fusion	1270	3396	220	0.6878232486693249
1270	T7_lab_0.3_0.7_fusion	1271	3406	217	0.6764519328035858
1271	T7_lab_0.3_0.7_fusion	1272	3410	217	0.6756584408002972
1272	T7_lab_0.3_0.7_fusion	1273	3418	216	0.670970682663841
1273	T7_lab_0.3_0.7_fusion	1274	3412	216	0.6721505842160048
1274	T7_lab_0.3_0.7_fusion	1275	3411	215	0.6692349174907664
1275	T7_lab_0.3_0.7_fusion	1276	3409	216	0.6727420925036692
1276	T7_lab_0.3_0.7_fusion	1277	3403	216	0.6739282378327971
1277	T7_lab_0.3_0.7_fusion	1278	3404	217	0.6768493781225069
1278	T7_lab_0.3_0.7_fusion	1279	3412	216	0.6721505842160048
1279	T7_lab_0.3_0.7_fusion	1280	3400	213	0.6651545070567632
1280	T7_lab_0.3_0.7_fusion	1281	3413	214	0.6657318528499852
1281	T7_lab_0.3_0.7_fusion	1282	3424	219	0.6790976234512333
1282	T7_lab_0.3_0.7_fusion	1283	3418	217	0.6740770284169144
1283	T7_lab_0.3_0.7_fusion	1284	3413	216	0.6719536458672747
1284	T7_lab_0.3_0.7_fusion	1285	3415	214	0.6653419659669105
1285	T7_lab_0.3_0.7_fusion	1286	3418	214	0.6647579911576944
1286	T7_lab_0.3_0.7_fusion	1287	3433	212	0.655667880631806
1287	T7_lab_0.3_0.7_fusion	1288	3430	210	0.6500503949390615
1288	T7_lab_0.3_0.7_fusion	1289	3426	209	0.647710264114704
1289	T7_lab_0.3_0.7_fusion	1290	3442	212	0.6539534672309676
1290	T7_lab_0.3_0.7_fusion	1291	3450	212	0.6524370533939102
1291	T7_lab_0.3_0.7_fusion	1292	3454	212	0.651681480662707
1292	T7_lab_0.3_0.7_fusion	1293	3455	211	0.6484197813096919
1293	T7_lab_0.3_0.7_fusion	1294	3460	212	0.6505513971702284
1294	T7_lab_0.3_0.7_fusion	1295	3458	212	0.6509276559308821
1295	T7_lab_0.3_0.7_fusion	1296	3436	212	0.6550954115858528
1296	T7_lab_0.3_0.7_fusion	1297	3440	213	0.6574201523235449
1297	T7_lab_0.3_0.7_fusion	1298	3446	213	0.6562754857785823
1298	T7_lab_0.3_0.7_fusion	1299	3447	214	0.6591653071589787
1299	T7_lab_0.3_0.7_fusion	1300	3465	214	0.6557410717971138
1300	T7_lab_0.3_0.7_fusion	1301	3448	214	0.6589741339260439
1301	T7_lab_0.3_0.7_fusion	1302	3445	212	0.6533839867079797
1302	T7_lab_0.3_0.7_fusion	1303	3455	213	0.6545659403742387
1303	T7_lab_0.3_0.7_fusion	1304	3465	214	0.6557410717971138
1304	T7_lab_0.3_0.7_fusion	1305	3450	215	0.6616696532060882
1305	T7_lab_0.3_0.7_fusion	1306	3463	216	0.662251745118397
1306	T7_lab_0.3_0.7_fusion	1307	3452	216	0.6643620490570709
1307	T7_lab_0.3_0.7_fusion	1308	3474	213	0.6509859884838787
1308	T7_lab_0.3_0.7_fusion	1309	3469	215	0.6580456337737112
1309	T7_lab_0.3_0.7_fusion	1310	3469	214	0.6549849564073218
1310	T7_lab_0.3_0.7_fusion	1311	3468	213	0.6521122618203561
1311	T7_lab_0.3_0.7_fusion	1312	3469	212	0.6488636016745432
1312	T7_lab_0.3_0.7_fusion	1313	3463	213	0.6530538042139749
1313	T7_lab_0.3_0.7_fusion	1314	3451	211	0.6491713545131804
1314	T7_lab_0.3_0.7_fusion	1315	3442	211	0.6508687810647837
1315	T7_lab_0.3_0.7_fusion	1316	3445	211	0.650301986770678
1316	T7_lab_0.3_0.7_fusion	1317	3445	209	0.6441379868960743
1317	T7_lab_0.3_0.7_fusion	1318	3434	209	0.6462013293118742
1318	T7_lab_0.3_0.7_fusion	1319	3427	210	0.650619449851468
1319	T7_lab_0.3_0.7_fusion	1320	3427	209	0.6475212619950323
1320	T7_lab_0.3_0.7_fusion	1321	3427	209	0.6475212619950323
1321	T7_lab_0.3_0.7_fusion	1322	3415	207	0.6435784437156564
1322	T7_lab_0.3_0.7_fusion	1323	3410	207	0.6445221071228642
1323	T7_lab_0.3_0.7_fusion	1324	3421	205	0.6362424454022092
1324	T7_lab_0.3_0.7_fusion	1325	3414	203	0.6313270141045542
1325	T7_lab_0.3_0.7_fusion	1326	3413	202	0.6284010947462476
1326	T7_lab_0.3_0.7_fusion	1327	3430	203	0.6283820484410927
1327	T7_lab_0.3_0.7_fusion	1328	3428	203	0.6287486657388996
1328	T7_lab_0.3_0.7_fusion	1329	3426	203	0.6291157110779183
1329	T7_lab_0.3_0.7_fusion	1330	3421	203	0.6300352020324315
1330	T7_lab_0.3_0.7_fusion	1331	3415	205	0.6373602945010125
1331	T7_lab_0.3_0.7_fusion	1332	3402	204	0.6366748724094511
1332	T7_lab_0.3_0.7_fusion	1333	3403	204	0.6364877801754196
1333	T7_lab_0.3_0.7_fusion	1334	3407	204	0.6357405095206788
1334	T7_lab_0.3_0.7_fusion	1335	3407	202	0.6295077594273387
1335	T7_lab_0.3_0.7_fusion	1336	3408	203	0.6324385053265693
1336	T7_lab_0.3_0.7_fusion	1337	3403	204	0.6364877801754196
1337	T7_lab_0.3_0.7_fusion	1338	3396	205	0.6409262089873256
1338	T7_lab_0.3_0.7_fusion	1339	3396	207	0.6471791476115921
1339	T7_lab_0.3_0.7_fusion	1340	3393	204	0.638363665174463
1340	T7_lab_0.3_0.7_fusion	1341	3388	203	0.6361719085457344
1341	T7_lab_0.3_0.7_fusion	1342	3388	205	0.6424396120782048
1342	T7_lab_0.3_0.7_fusion	1343	3388	207	0.648707315610675
1343	T7_lab_0.3_0.7_fusion	1344	3380	208	0.6533839867079797
1344	T7_lab_0.3_0.7_fusion	1345	3380	207	0.6502427175411144
1345	T7_lab_0.3_0.7_fusion	1346	3379	207	0.6504351539772023
1346	T7_lab_0.3_0.7_fusion	1347	3402	208	0.6491586934370874
1347	T7_lab_0.3_0.7_fusion	1348	3403	208	0.6489679327278788
1348	T7_lab_0.3_0.7_fusion	1349	3413	208	0.6470664737981164
1349	T7_lab_0.3_0.7_fusion	1350	3408	205	0.6386694265613139
1350	T7_lab_0.3_0.7_fusion	1351	3405	205	0.6392321309018966
1351	T7_lab_0.3_0.7_fusion	1352	3404	205	0.6394199194244881
1352	T7_lab_0.3_0.7_fusion	1353	3397	205	0.6407375348015771
1353	T7_lab_0.3_0.7_fusion	1354	3400	204	0.6370493870402802
1354	T7_lab_0.3_0.7_fusion	1355	3398	204	0.6374243425358896
1355	T7_lab_0.3_0.7_fusion	1356	3403	207	0.645847894589764
1356	T7_lab_0.3_0.7_fusion	1357	3430	207	0.6407639607256462
1357	T7_lab_0.3_0.7_fusion	1358	3444	207	0.6381592291779811
1358	T7_lab_0.3_0.7_fusion	1359	3418	205	0.6368008793800344
1359	T7_lab_0.3_0.7_fusion	1360	3425	206	0.6385993855488941
1360	T7_lab_0.3_0.7_fusion	1361	3434	206	0.6369257121447182
1361	T7_lab_0.3_0.7_fusion	1362	3430	203	0.6283820484410927
1362	T7_lab_0.3_0.7_fusion	1363	3425	203	0.6292993944972111
1363	T7_lab_0.3_0.7_fusion	1364	3425	203	0.6292993944972111
1364	T7_lab_0.3_0.7_fusion	1365	3434	203	0.6276500949775621
1365	T7_lab_0.3_0.7_fusion	1366	3440	205	0.6327283156165574
1366	T7_lab_0.3_0.7_fusion	1367	3431	208	0.643671779385885
1367	T7_lab_0.3_0.7_fusion	1368	3440	207	0.6389012747933043
1368	T7_lab_0.3_0.7_fusion	1369	3428	206	0.6380405179419375
1369	T7_lab_0.3_0.7_fusion	1370	3421	205	0.6362424454022092
1370	T7_lab_0.3_0.7_fusion	1371	3425	208	0.6447993795833493
1371	T7_lab_0.3_0.7_fusion	1372	3442	209	0.644699408732416
1372	T7_lab_0.3_0.7_fusion	1373	3445	208	0.6410559869587725
1373	T7_lab_0.3_0.7_fusion	1374	3411	206	0.6412204325725482
1374	T7_lab_0.3_0.7_fusion	1375	3403	206	0.6427278564516491
1375	T7_lab_0.3_0.7_fusion	1376	3392	204	0.6385518620097148
1376	T7_lab_0.3_0.7_fusion	1377	3383	203	0.637112156710892
1377	T7_lab_0.3_0.7_fusion	1378	3402	203	0.6335539171525421
1378	T7_lab_0.3_0.7_fusion	1379	3411	202	0.6287695503866735
1379	T7_lab_0.3_0.7_fusion	1380	3420	198	0.6146967769686915
1380	T7_lab_0.3_0.7_fusion	1381	3425	197	0.6106994123938453
1381	T7_lab_0.3_0.7_fusion	1382	3410	192	0.5978176066067146
1382	T7_lab_0.3_0.7_fusion	1383	3435	192	0.5934666778832305
1383	T7_lab_0.3_0.7_fusion	1384	3431	194	0.600347717311835
1384	T7_lab_0.3_0.7_fusion	1385	3428	194	0.600873109129786
1385	T7_lab_0.3_0.7_fusion	1386	3414	193	0.6002271611929998
1386	T7_lab_0.3_0.7_fusion	1387	3417	190	0.5903784193622732
1387	T7_lab_0.3_0.7_fusion	1388	3431	191	0.5910639897245386
1388	T7_lab_0.3_0.7_fusion	1389	3442	191	0.5891750577411075
1389	T7_lab_0.3_0.7_fusion	1390	3442	190	0.5860903715749237
1390	T7_lab_0.3_0.7_fusion	1391	3440	188	0.5802581626142087
1391	T7_lab_0.3_0.7_fusion	1392	3437	186	0.5745862961375818
1392	T7_lab_0.3_0.7_fusion	1393	3444	185	0.5703355429851521
1393	T7_lab_0.3_0.7_fusion	1394	3433	184	0.569070236020058
1394	T7_lab_0.3_0.7_fusion	1395	3411	185	0.575853301096706
1395	T7_lab_0.3_0.7_fusion	1396	3416	186	0.5781185889417063
1396	T7_lab_0.3_0.7_fusion	1397	3438	187	0.5775074431672116
1397	T7_lab_0.3_0.7_fusion	1398	3438	188	0.5805957182643624
1398	T7_lab_0.3_0.7_fusion	1399	3427	188	0.5824593170098856
1399	T7_lab_0.3_0.7_fusion	1400	3431	191	0.5910639897245386
1400	T7_lab_0.3_0.7_fusion	1401	3417	189	0.5872711645235243
1401	T7_lab_0.3_0.7_fusion	1402	3419	189	0.586927630645476
1402	T7_lab_0.3_0.7_fusion	1403	3427	189	0.5855575048663212
1403	T7_lab_0.3_0.7_fusion	1404	3430	188	0.5819498773740168
1404	T7_lab_0.3_0.7_fusion	1405	3434	187	0.5781801367527296
1405	T7_lab_0.3_0.7_fusion	1406	3443	186	0.5735849839746932
1406	T7_lab_0.3_0.7_fusion	1407	3436	183	0.565483303397222
1407	T7_lab_0.3_0.7_fusion	1408	3441	184	0.5677472014695899
1408	T7_lab_0.3_0.7_fusion	1409	3436	183	0.565483303397222
1409	T7_lab_0.3_0.7_fusion	1410	3440	184	0.5679122442607148
1410	T7_lab_0.3_0.7_fusion	1411	3448	186	0.5727532192067485
1411	T7_lab_0.3_0.7_fusion	1412	3448	185	0.5696739008239164
1412	T7_lab_0.3_0.7_fusion	1413	3450	184	0.5662661218135824
1413	T7_lab_0.3_0.7_fusion	1414	3471	184	0.5628401383626791
1414	T7_lab_0.3_0.7_fusion	1415	3488	183	0.5570529330484102
1415	T7_lab_0.3_0.7_fusion	1416	3482	185	0.5641113182196622
1416	T7_lab_0.3_0.7_fusion	1417	3489	187	0.5690658038431853
1417	T7_lab_0.3_0.7_fusion	1418	3480	185	0.5644355201266851
1418	T7_lab_0.3_0.7_fusion	1419	3482	183	0.5580128174821524
1419	T7_lab_0.3_0.7_fusion	1420	3491	186	0.5656983958249409
1420	T7_lab_0.3_0.7_fusion	1421	3496	186	0.5648893306135208
1421	T7_lab_0.3_0.7_fusion	1422	3485	187	0.5697189640197629
1422	T7_lab_0.3_0.7_fusion	1423	3489	191	0.5812383344066757
1423	T7_lab_0.3_0.7_fusion	1424	3468	191	0.5847579436980657
1424	T7_lab_0.3_0.7_fusion	1425	3462	192	0.5888382549188032
1425	T7_lab_0.3_0.7_fusion	1426	3463	194	0.5948001784859678
1426	T7_lab_0.3_0.7_fusion	1427	3474	193	0.589860543555815
1427	T7_lab_0.3_0.7_fusion	1428	3445	194	0.5979079878365475
1428	T7_lab_0.3_0.7_fusion	1429	3455	195	0.5992505087933171
1429	T7_lab_0.3_0.7_fusion	1430	3452	195	0.5997712942876334
1430	T7_lab_0.3_0.7_fusion	1431	3450	196	0.6031965210622943
1431	T7_lab_0.3_0.7_fusion	1432	3443	194	0.5982553058660779
1432	T7_lab_0.3_0.7_fusion	1433	3437	194	0.5992996852187682
1433	T7_lab_0.3_0.7_fusion	1434	3428	197	0.6101649613328238
1434	T7_lab_0.3_0.7_fusion	1435	3435	199	0.6151034838477232
1435	T7_lab_0.3_0.7_fusion	1436	3428	199	0.6163595294681824
1436	T7_lab_0.3_0.7_fusion	1437	3427	200	0.6196375712871124
1437	T7_lab_0.3_0.7_fusion	1438	3423	200	0.6203616584285522
1438	T7_lab_0.3_0.7_fusion	1439	3420	203	0.6302194228517392
1439	T7_lab_0.3_0.7_fusion	1440	3421	202	0.6269315803475426
1440	T7_lab_0.3_0.7_fusion	1441	3424	202	0.6263822828180324
1441	T7_lab_0.3_0.7_fusion	1442	3422	199	0.6174402299874137
1442	T7_lab_0.3_0.7_fusion	1443	3408	199	0.6199766628570802
1443	T7_lab_0.3_0.7_fusion	1444	3415	199	0.6187058468570803
1444	T7_lab_0.3_0.7_fusion	1445	3409	198	0.6166802514616969
1445	T7_lab_0.3_0.7_fusion	1446	3407	197	0.6139258841939889
1446	T7_lab_0.3_0.7_fusion	1447	3413	196	0.6097357156943789
1447	T7_lab_0.3_0.7_fusion	1448	3414	195	0.6064471317753106
1448	T7_lab_0.3_0.7_fusion	1449	3410	195	0.6071585067099444
1449	T7_lab_0.3_0.7_fusion	1450	3412	197	0.6130262272710786
1450	T7_lab_0.3_0.7_fusion	1451	3405	197	0.6142864867691396
1451	T7_lab_0.3_0.7_fusion	1452	3414	197	0.6126671023576216
1452	T7_lab_0.3_0.7_fusion	1453	3445	197	0.6071539876484529
1453	T7_lab_0.3_0.7_fusion	1454	3437	198	0.6116563797593614
1454	T7_lab_0.3_0.7_fusion	1455	3436	200	0.6180145392319365
1455	T7_lab_0.3_0.7_fusion	1456	3439	201	0.6205627934239427
1456	T7_lab_0.3_0.7_fusion	1457	3451	201	0.6184049396073424
1457	T7_lab_0.3_0.7_fusion	1458	3447	203	0.6252829782863208
1458	T7_lab_0.3_0.7_fusion	1459	3437	205	0.6332805952053994
1459	T7_lab_0.3_0.7_fusion	1460	3434	207	0.6400175845337702
1460	T7_lab_0.3_0.7_fusion	1461	3432	207	0.6403905551541279
1461	T7_lab_0.3_0.7_fusion	1462	3441	205	0.6325444364199238
1462	T7_lab_0.3_0.7_fusion	1463	3452	205	0.6305287965587942
1463	T7_lab_0.3_0.7_fusion	1464	3455	205	0.6299813041160514
1464	T7_lab_0.3_0.7_fusion	1465	3478	206	0.6288679975574933
1465	T7_lab_0.3_0.7_fusion	1466	3484	206	0.6277849872287491
1466	T7_lab_0.3_0.7_fusion	1467	3492	208	0.6324277992763377
1467	T7_lab_0.3_0.7_fusion	1468	3481	209	0.6374764047276575
1468	T7_lab_0.3_0.7_fusion	1469	3484	209	0.63692748704276
1469	T7_lab_0.3_0.7_fusion	1470	3485	207	0.630651473540593
1470	T7_lab_0.3_0.7_fusion	1471	3483	213	0.6493038541467111
1471	T7_lab_0.3_0.7_fusion	1472	3484	218	0.6643549864847927
1472	T7_lab_0.3_0.7_fusion	1473	3480	224	0.6834246297750133
1473	T7_lab_0.3_0.7_fusion	1474	3496	221	0.6711857100300435
1474	T7_lab_0.3_0.7_fusion	1475	3494	225	0.6837250147112337
1475	T7_lab_0.3_0.7_fusion	1476	3510	227	0.6866581712162564
1476	T7_lab_0.3_0.7_fusion	1477	3498	230	0.6981196827676027
1477	T7_lab_0.3_0.7_fusion	1478	3486	232	0.7066143516606666
1478	T7_lab_0.3_0.7_fusion	1479	3478	236	0.7204507156483906
1479	T7_lab_0.3_0.7_fusion	1480	3475	238	0.7271834729764349
1480	T7_lab_0.3_0.7_fusion	1481	3488	240	0.7305612236700462
1481	T7_lab_0.3_0.7_fusion	1482	3504	239	0.7241952221395879
1482	T7_lab_0.3_0.7_fusion	1483	3498	240	0.7284727124531506
1483	T7_lab_0.3_0.7_fusion	1484	3488	240	0.7305612236700462
1484	T7_lab_0.3_0.7_fusion	1485	3506	239	0.7237821045000331
1485	T7_lab_0.3_0.7_fusion	1486	3512	238	0.7195223714672868
1486	T7_lab_0.3_0.7_fusion	1487	3511	239	0.7227513695178343
1487	T7_lab_0.3_0.7_fusion	1488	3513	236	0.7132728690649309
1488	T7_lab_0.3_0.7_fusion	1489	3514	239	0.7221343364761287
1489	T7_lab_0.3_0.7_fusion	1490	3515	239	0.7219288928526646
1490	T7_lab_0.3_0.7_fusion	1491	3512	240	0.7255687779502052
1491	T7_lab_0.3_0.7_fusion	1492	3503	240	0.7274329283931261
1492	T7_lab_0.3_0.7_fusion	1493	3506	237	0.7177253504874805
1493	T7_lab_0.3_0.7_fusion	1494	3509	236	0.7140859472855806
1494	T7_lab_0.3_0.7_fusion	1495	3497	236	0.7165363423005726
1495	T7_lab_0.3_0.7_fusion	1496	3507	236	0.7144931819290283
1496	T7_lab_0.3_0.7_fusion	1497	3494	236	0.7171515709860052
1497	T7_lab_0.3_0.7_fusion	1498	3485	233	0.7098637359176724
1498	T7_lab_0.3_0.7_fusion	1499	3471	231	0.7066090867487983
1499	T7_lab_0.3_0.7_fusion	1500	3463	229	0.7021094890375599
1500	T7_lab_0.3_0.7_fusion	1501	3466	228	0.6984384508808612
1501	T7_lab_0.3_0.7_fusion	1502	3467	228	0.6982369976213051
1502	T7_lab_0.3_0.7_fusion	1503	3482	228	0.6952290840761243
1503	T7_lab_0.3_0.7_fusion	1504	3479	228	0.6958285917657558
1504	T7_lab_0.3_0.7_fusion	1505	3483	228	0.6950294776781696
1505	T7_lab_0.3_0.7_fusion	1506	3483	229	0.6980778525802669
1506	T7_lab_0.3_0.7_fusion	1507	3486	229	0.6974770971133303
1507	T7_lab_0.3_0.7_fusion	1508	3483	229	0.6980778525802669
1508	T7_lab_0.3_0.7_fusion	1509	3485	227	0.6915839830614232
1509	T7_lab_0.3_0.7_fusion	1510	3492	226	0.687157128059867
1510	T7_lab_0.3_0.7_fusion	1511	3488	227	0.6909891573879186
1511	T7_lab_0.3_0.7_fusion	1512	3490	229	0.6966776964289598
1512	T7_lab_0.3_0.7_fusion	1513	3501	231	0.7005541674107623
1513	T7_lab_0.3_0.7_fusion	1514	3501	228	0.6914560613404926
1514	T7_lab_0.3_0.7_fusion	1515	3505	229	0.6936961941617887
1515	T7_lab_0.3_0.7_fusion	1516	3506	228	0.6904699574309939
1516	T7_lab_0.3_0.7_fusion	1517	3511	227	0.6864625978265622
1517	T7_lab_0.3_0.7_fusion	1518	3528	225	0.6771358280615223
1518	T7_lab_0.3_0.7_fusion	1519	3533	226	0.6791827600297354
1519	T7_lab_0.3_0.7_fusion	1520	3532	226	0.6793750541294041
1520	T7_lab_0.3_0.7_fusion	1521	3533	224	0.6731722931268174
1521	T7_lab_0.3_0.7_fusion	1522	3541	225	0.6746498733129204
1522	T7_lab_0.3_0.7_fusion	1523	3536	227	0.6816092140749604
1523	T7_lab_0.3_0.7_fusion	1524	3528	226	0.6801453206306847
1524	T7_lab_0.3_0.7_fusion	1525	3516	227	0.6854863995930205
1525	T7_lab_0.3_0.7_fusion	1526	3520	230	0.6937564347503052
1526	T7_lab_0.3_0.7_fusion	1527	3526	231	0.6955871072334313
1527	T7_lab_0.3_0.7_fusion	1528	3530	232	0.6978066940195704
1528	T7_lab_0.3_0.7_fusion	1529	3516	235	0.7096445105918935
1529	T7_lab_0.3_0.7_fusion	1530	3509	237	0.7171117351978077
1530	T7_lab_0.3_0.7_fusion	1531	3504	239	0.7241952221395879
1531	T7_lab_0.3_0.7_fusion	1532	3505	241	0.7300470864322754
1532	T7_lab_0.3_0.7_fusion	1533	3513	243	0.7344292677236365
1533	T7_lab_0.3_0.7_fusion	1534	3499	242	0.7343333888908631
1534	T7_lab_0.3_0.7_fusion	1535	3490	241	0.7331848246261105
1535	T7_lab_0.3_0.7_fusion	1536	3510	239	0.722957281588922
1536	T7_lab_0.3_0.7_fusion	1537	3510	237	0.7169074298601444
1537	T7_lab_0.3_0.7_fusion	1538	3503	238	0.7213709873231834
1538	T7_lab_0.3_0.7_fusion	1539	3508	240	0.7263961083697608
1539	T7_lab_0.3_0.7_fusion	1540	3507	243	0.7356857763082791
1540	T7_lab_0.3_0.7_fusion	1541	3512	243	0.7346383876745829
1541	T7_lab_0.3_0.7_fusion	1542	3498	240	0.7284727124531506
1542	T7_lab_0.3_0.7_fusion	1543	3521	241	0.7267296330432051
1543	T7_lab_0.3_0.7_fusion	1544	3518	240	0.7243313098809326
1544	T7_lab_0.3_0.7_fusion	1545	3502	238	0.7215769756119679
1545	T7_lab_0.3_0.7_fusion	1546	3507	233	0.7054106414807779
1546	T7_lab_0.3_0.7_fusion	1547	3505	232	0.7027839172294105
1547	T7_lab_0.3_0.7_fusion	1548	3490	232	0.7058044784782475
1548	T7_lab_0.3_0.7_fusion	1549	3496	229	0.6954820253252487
1549	T7_lab_0.3_0.7_fusion	1550	3497	228	0.6922469747649599
1550	T7_lab_0.3_0.7_fusion	1551	3518	230	0.6941508386358938
1551	T7_lab_0.3_0.7_fusion	1552	3525	230	0.6927723830698083
1552	T7_lab_0.3_0.7_fusion	1553	3511	231	0.6985588550569862
1553	T7_lab_0.3_0.7_fusion	1554	3502	232	0.7033859594200695
1554	T7_lab_0.3_0.7_fusion	1555	3492	231	0.7023597193886251
1555	T7_lab_0.3_0.7_fusion	1556	3490	233	0.7088467391613433
1556	T7_lab_0.3_0.7_fusion	1557	3489	235	0.7151361706050723
1557	T7_lab_0.3_0.7_fusion	1558	3480	235	0.7169856607014649
1558	T7_lab_0.3_0.7_fusion	1559	3475	234	0.714961902002041
1559	T7_lab_0.3_0.7_fusion	1560	3473	233	0.7123164755753206
1560	T7_lab_0.3_0.7_fusion	1561	3463	233	0.7143734102434561
1561	T7_lab_0.3_0.7_fusion	1562	3465	237	0.7262179159622242
1562	T7_lab_0.3_0.7_fusion	1563	3468	240	0.7347743795158942
1563	T7_lab_0.3_0.7_fusion	1564	3462	239	0.7329809527374685
1564	T7_lab_0.3_0.7_fusion	1565	3452	239	0.7351043042807405
1565	T7_lab_0.3_0.7_fusion	1566	3446	238	0.7333031249544723
1566	T7_lab_0.3_0.7_fusion	1567	3448	239	0.7359570934968434
1567	T7_lab_0.3_0.7_fusion	1568	3436	240	0.7416174470783239
1568	T7_lab_0.3_0.7_fusion	1569	3440	242	0.746928060386375
1569	T7_lab_0.3_0.7_fusion	1570	3443	242	0.7462772372143858
1570	T7_lab_0.3_0.7_fusion	1571	3449	240	0.7388221363180983
1571	T7_lab_0.3_0.7_fusion	1572	3437	242	0.747580019705886
1572	T7_lab_0.3_0.7_fusion	1573	3440	245	0.7561874991514954
1573	T7_lab_0.3_0.7_fusion	1574	3433	241	0.7453582982654021
1574	T7_lab_0.3_0.7_fusion	1575	3425	242	0.750199278169089
1575	T7_lab_0.3_0.7_fusion	1576	3424	239	0.7411156712549989
1576	T7_lab_0.3_0.7_fusion	1577	3428	239	0.7402508921753548
1577	T7_lab_0.3_0.7_fusion	1578	3436	241	0.7447075197744835
1578	T7_lab_0.3_0.7_fusion	1579	3430	241	0.7460102151443514
1579	T7_lab_0.3_0.7_fusion	1580	3432	241	0.7455754772567381
1580	T7_lab_0.3_0.7_fusion	1581	3438	240	0.7411860233162073
1581	T7_lab_0.3_0.7_fusion	1582	3441	238	0.7343686627704479
1582	T7_lab_0.3_0.7_fusion	1583	3437	240	0.7414016724355895
1583	T7_lab_0.3_0.7_fusion	1584	3436	240	0.7416174470783239
1584	T7_lab_0.3_0.7_fusion	1585	3436	238	0.7354373016860044
1585	T7_lab_0.3_0.7_fusion	1586	3444	238	0.7337289688133308
1586	T7_lab_0.3_0.7_fusion	1587	3443	239	0.7370258665051165
1587	T7_lab_0.3_0.7_fusion	1588	3443	238	0.7339420762686933
1588	T7_lab_0.3_0.7_fusion	1589	3452	240	0.7381800545078566
1589	T7_lab_0.3_0.7_fusion	1590	3452	236	0.7258770535993923
1590	T7_lab_0.3_0.7_fusion	1591	3452	237	0.7289528038265084
1591	T7_lab_0.3_0.7_fusion	1592	3451	237	0.7291640332683591
1592	T7_lab_0.3_0.7_fusion	1593	3458	237	0.7276879927151841
1593	T7_lab_0.3_0.7_fusion	1594	3460	234	0.718061447819969
1594	T7_lab_0.3_0.7_fusion	1595	3454	234	0.7193088041277049
1595	T7_lab_0.3_0.7_fusion	1596	3450	234	0.720142785349882
1596	T7_lab_0.3_0.7_fusion	1597	3456	234	0.7188925374586496
1597	T7_lab_0.3_0.7_fusion	1598	3442	233	0.7187318767208275
1598	T7_lab_0.3_0.7_fusion	1599	3447	233	0.7176893297572058
1599	T7_lab_0.3_0.7_fusion	1600	3437	231	0.7135991097192548
1600	T7_lab_0.3_0.7_fusion	1601	3426	228	0.7065930153978589
1601	T7_lab_0.3_0.7_fusion	1602	3436	229	0.7076266474205674
1602	T7_lab_0.3_0.7_fusion	1603	3420	228	0.707832652266978
1603	T7_lab_0.3_0.7_fusion	1604	3406	228	0.710742122945703
1604	T7_lab_0.3_0.7_fusion	1605	3400	228	0.7119963737509014
1605	T7_lab_0.3_0.7_fusion	1606	3401	226	0.7055432787959587
1606	T7_lab_0.3_0.7_fusion	1607	3396	227	0.7097085338542579
1607	T7_lab_0.3_0.7_fusion	1608	3392	229	0.7168057666677681
1608	T7_lab_0.3_0.7_fusion	1609	3373	229	0.7208435103875095
1609	T7_lab_0.3_0.7_fusion	1610	3376	228	0.717057959346287
1610	T7_lab_0.3_0.7_fusion	1611	3376	228	0.717057959346287
1611	T7_lab_0.3_0.7_fusion	1612	3376	229	0.7202029503960514
1612	T7_lab_0.3_0.7_fusion	1613	3375	229	0.7204163438628354
1613	T7_lab_0.3_0.7_fusion	1614	3379	229	0.7195635278298519
1614	T7_lab_0.3_0.7_fusion	1615	3369	228	0.7185478393449287
1615	T7_lab_0.3_0.7_fusion	1616	3360	228	0.7204725210574597
1616	T7_lab_0.3_0.7_fusion	1617	3357	229	0.7242791660819391
1617	T7_lab_0.3_0.7_fusion	1618	3331	224	0.7139951100621573
1618	T7_lab_0.3_0.7_fusion	1619	3334	224	0.7133526429565225
1619	T7_lab_0.3_0.7_fusion	1620	3326	220	0.7022993843899661
1620	T7_lab_0.3_0.7_fusion	1621	3313	222	0.7114647546178802
1621	T7_lab_0.3_0.7_fusion	1622	3312	213	0.6828276944423293
1622	T7_lab_0.3_0.7_fusion	1623	3317	206	0.6593918889071335
1623	T7_lab_0.3_0.7_fusion	1624	3309	196	0.6288993646615035
1624	T7_lab_0.3_0.7_fusion	1625	3306	197	0.6326816356469813
1625	T7_lab_0.3_0.7_fusion	1626	3297	197	0.6344087010764089
1626	T7_lab_0.3_0.7_fusion	1627	3298	197	0.6342163394326622
1627	T7_lab_0.3_0.7_fusion	1628	3311	198	0.634932943893967
1628	T7_lab_0.3_0.7_fusion	1629	3313	196	0.6281400536265969
1629	T7_lab_0.3_0.7_fusion	1630	3326	199	0.6352617158800148
1630	T7_lab_0.3_0.7_fusion	1631	3320	199	0.6364097792219666
1631	T7_lab_0.3_0.7_fusion	1632	3320	198	0.633211740130399
1632	T7_lab_0.3_0.7_fusion	1633	3314	199	0.6375619997033583
1633	T7_lab_0.3_0.7_fusion	1634	3331	202	0.6438705903239097
1634	T7_lab_0.3_0.7_fusion	1635	3329	200	0.6378786292583161
1635	T7_lab_0.3_0.7_fusion	1636	3331	203	0.6470580684938301
1636	T7_lab_0.3_0.7_fusion	1637	3329	204	0.6506362018434824
1637	T7_lab_0.3_0.7_fusion	1638	3323	203	0.6486158369403997
1638	T7_lab_0.3_0.7_fusion	1639	3323	204	0.65181098884651
1639	T7_lab_0.3_0.7_fusion	1640	3327	202	0.6446447058518013
1640	T7_lab_0.3_0.7_fusion	1641	3323	201	0.642225533128179
1641	T7_lab_0.3_0.7_fusion	1642	3324	202	0.6452265151531117
1642	T7_lab_0.3_0.7_fusion	1643	3304	203	0.6523457706274056
1643	T7_lab_0.3_0.7_fusion	1644	3295	207	0.6670168088889125
1644	T7_lab_0.3_0.7_fusion	1645	3295	208	0.6702391123134966
1645	T7_lab_0.3_0.7_fusion	1646	3295	208	0.6702391123134966
1646	T7_lab_0.3_0.7_fusion	1647	3283	207	0.6694548843402275
1647	T7_lab_0.3_0.7_fusion	1648	3287	205	0.6621799226409971
1648	T7_lab_0.3_0.7_fusion	1649	3273	206	0.6682563078230864
1649	T7_lab_0.3_0.7_fusion	1650	3282	204	0.659953661162996
1650	T7_lab_0.3_0.7_fusion	1651	3296	204	0.6571504599323279
1651	T7_lab_0.3_0.7_fusion	1652	3282	203	0.6567185941965107
1652	T7_lab_0.3_0.7_fusion	1653	3288	202	0.6522910390416494
1653	T7_lab_0.3_0.7_fusion	1654	3279	201	0.6508433810872031
1654	T7_lab_0.3_0.7_fusion	1655	3277	201	0.6512406001174669
1655	T7_lab_0.3_0.7_fusion	1656	3252	201	0.6562470622954916
1656	T7_lab_0.3_0.7_fusion	1657	3258	201	0.6550385041697173
1657	T7_lab_0.3_0.7_fusion	1658	3257	198	0.6454599254629797
1658	T7_lab_0.3_0.7_fusion	1659	3241	198	0.6486463984057158
1659	T7_lab_0.3_0.7_fusion	1660	3246	197	0.6443763054371288
1660	T7_lab_0.3_0.7_fusion	1661	3237	198	0.649447938595281
1661	T7_lab_0.3_0.7_fusion	1662	3226	194	0.6384975257584954
1662	T7_lab_0.3_0.7_fusion	1663	3219	195	0.6431843764774497
1663	T7_lab_0.3_0.7_fusion	1664	3231	192	0.6309371830792004
1664	T7_lab_0.3_0.7_fusion	1665	3224	189	0.6224272857248395
1665	T7_lab_0.3_0.7_fusion	1666	3220	188	0.6199031302462353
1666	T7_lab_0.3_0.7_fusion	1667	3208	188	0.6222219698855604
1667	T7_lab_0.3_0.7_fusion	1668	3212	188	0.6214470981920541
1668	T7_lab_0.3_0.7_fusion	1669	3222	186	0.6129277156501765
1669	T7_lab_0.3_0.7_fusion	1670	3219	183	0.6036037994634529
1670	T7_lab_0.3_0.7_fusion	1671	3226	187	0.6154589552414363
1671	T7_lab_0.3_0.7_fusion	1672	3211	189	0.6249472342500413
1672	T7_lab_0.3_0.7_fusion	1673	3218	190	0.6268872153389955
1673	T7_lab_0.3_0.7_fusion	1674	3212	190	0.6280582375345228
1674	T7_lab_0.3_0.7_fusion	1675	3214	190	0.627667411002143
1675	T7_lab_0.3_0.7_fusion	1676	3213	187	0.6179491408679967
1676	T7_lab_0.3_0.7_fusion	1677	3217	186	0.6138803543129837
1677	T7_lab_0.3_0.7_fusion	1678	3223	189	0.622620406198226
1678	T7_lab_0.3_0.7_fusion	1679	3205	189	0.6261171822704782
1679	T7_lab_0.3_0.7_fusion	1680	3202	188	0.6233879073681693
1680	T7_lab_0.3_0.7_fusion	1681	3216	188	0.620674154040074
1681	T7_lab_0.3_0.7_fusion	1682	3193	186	0.6184945505245439
1682	T7_lab_0.3_0.7_fusion	1683	3188	186	0.6194645858923679
1683	T7_lab_0.3_0.7_fusion	1684	3181	186	0.6208277585114331
1684	T7_lab_0.3_0.7_fusion	1685	3178	186	0.6214138136642129
1685	T7_lab_0.3_0.7_fusion	1686	3165	186	0.6239662242732603
1686	T7_lab_0.3_0.7_fusion	1687	3166	186	0.6237691408164462
1687	T7_lab_0.3_0.7_fusion	1688	3152	188	0.6332766749342886
1688	T7_lab_0.3_0.7_fusion	1689	3158	188	0.6320734893580994
1689	T7_lab_0.3_0.7_fusion	1690	3154	189	0.636241461375042
1690	T7_lab_0.3_0.7_fusion	1691	3145	189	0.6380621841579913
1691	T7_lab_0.3_0.7_fusion	1692	3137	187	0.6329201752020636
1692	T7_lab_0.3_0.7_fusion	1693	3144	186	0.6281339376033298
1693	T7_lab_0.3_0.7_fusion	1694	3151	186	0.6267385273960231
1694	T7_lab_0.3_0.7_fusion	1695	3155	189	0.6360398000560642
1695	T7_lab_0.3_0.7_fusion	1696	3180	193	0.6443948202241828
1696	T7_lab_0.3_0.7_fusion	1697	3185	191	0.6367160278633883
1697	T7_lab_0.3_0.7_fusion	1698	3197	192	0.6376471812727234
1698	T7_lab_0.3_0.7_fusion	1699	3212	189	0.6247526678632885
1699	T7_lab_0.3_0.7_fusion	1700	3217	189	0.6237816503502899
1700	T7_lab_0.3_0.7_fusion	1701	3213	189	0.62455822258851
1701	T7_lab_0.3_0.7_fusion	1702	3222	188	0.6195183362485654
1702	T7_lab_0.3_0.7_fusion	1703	3224	187	0.6158407536007672
1703	T7_lab_0.3_0.7_fusion	1704	3228	187	0.6150776299903574
1704	T7_lab_0.3_0.7_fusion	1705	3240	184	0.602968555634833
1705	T7_lab_0.3_0.7_fusion	1706	3235	183	0.6006184329127835
1706	T7_lab_0.3_0.7_fusion	1707	3243	183	0.5991367963221877
1707	T7_lab_0.3_0.7_fusion	1708	3249	184	0.6012982826275344
1708	T7_lab_0.3_0.7_fusion	1709	3255	184	0.6001898986964237
1709	T7_lab_0.3_0.7_fusion	1710	3259	182	0.5929374472810217
1710	T7_lab_0.3_0.7_fusion	1711	3257	184	0.5998213448746881
1711	T7_lab_0.3_0.7_fusion	1712	3259	185	0.6027111414669727
1712	T7_lab_0.3_0.7_fusion	1713	3268	185	0.6010512882621982
1713	T7_lab_0.3_0.7_fusion	1714	3262	182	0.5923921338715052
1714	T7_lab_0.3_0.7_fusion	1715	3260	181	0.5894986659217317
1715	T7_lab_0.3_0.7_fusion	1716	3273	180	0.5839132786803669
1716	T7_lab_0.3_0.7_fusion	1717	3277	184	0.5961605493612631
1717	T7_lab_0.3_0.7_fusion	1718	3279	184	0.5957969259703749
1718	T7_lab_0.3_0.7_fusion	1719	3284	182	0.5884236116592113
1719	T7_lab_0.3_0.7_fusion	1720	3290	184	0.5938048997741213
1720	T7_lab_0.3_0.7_fusion	1721	3288	183	0.590936931409019
1721	T7_lab_0.3_0.7_fusion	1722	3287	181	0.5846564195025389
1722	T7_lab_0.3_0.7_fusion	1723	3290	180	0.5808960976051187
1723	T7_lab_0.3_0.7_fusion	1724	3274	178	0.5772489864242001
1724	T7_lab_0.3_0.7_fusion	1725	3280	179	0.5794300827246451
1725	T7_lab_0.3_0.7_fusion	1726	3284	177	0.5722581278224198
1726	T7_lab_0.3_0.7_fusion	1727	3289	177	0.5713881701942313
1727	T7_lab_0.3_0.7_fusion	1728	3289	175	0.5649318066892117
1728	T7_lab_0.3_0.7_fusion	1729	3294	176	0.5672975719443905
1729	T7_lab_0.3_0.7_fusion	1730	3285	175	0.5656196993000966
1730	T7_lab_0.3_0.7_fusion	1731	3295	176	0.5671254027268049
1731	T7_lab_0.3_0.7_fusion	1732	3295	176	0.5671254027268049
1732	T7_lab_0.3_0.7_fusion	1733	3302	177	0.5691386104690571
1733	T7_lab_0.3_0.7_fusion	1734	3298	176	0.5666095215235967
1734	T7_lab_0.3_0.7_fusion	1735	3298	176	0.5666095215235967
1735	T7_lab_0.3_0.7_fusion	1736	3296	181	0.5830599669007419
1736	T7_lab_0.3_0.7_fusion	1737	3283	182	0.5886028451687024
1737	T7_lab_0.3_0.7_fusion	1738	3295	179	0.5767923130005572
1738	T7_lab_0.3_0.7_fusion	1739	3295	178	0.573570009575973
1739	T7_lab_0.3_0.7_fusion	1740	3276	177	0.5736555835680178
1740	T7_lab_0.3_0.7_fusion	1741	3287	179	0.578196127574334
1741	T7_lab_0.3_0.7_fusion	1742	3292	178	0.5740927039953923
1742	T7_lab_0.3_0.7_fusion	1743	3293	178	0.5739183667029552
1743	T7_lab_0.3_0.7_fusion	1744	3296	176	0.5669533379808319
1744	T7_lab_0.3_0.7_fusion	1745	3304	176	0.565580569607997
1745	T7_lab_0.3_0.7_fusion	1746	3311	177	0.5675915710567281
1746	T7_lab_0.3_0.7_fusion	1747	3319	175	0.5598254631517979
1747	T7_lab_0.3_0.7_fusion	1748	3333	176	0.5606595265481015
1748	T7_lab_0.3_0.7_fusion	1749	3346	176	0.5584812319141728
1749	T7_lab_0.3_0.7_fusion	1750	3335	176	0.5603232989459737
1750	T7_lab_0.3_0.7_fusion	1751	3336	175	0.5569726355518038
1751	T7_lab_0.3_0.7_fusion	1752	3337	176	0.5599874743736356
1752	T7_lab_0.3_0.7_fusion	1753	3355	178	0.5633124237117232
1753	T7_lab_0.3_0.7_fusion	1754	3342	177	0.5623266582192779
1754	T7_lab_0.3_0.7_fusion	1755	3340	173	0.5499478241415593
1755	T7_lab_0.3_0.7_fusion	1756	3354	174	0.550817895771262
1756	T7_lab_0.3_0.7_fusion	1757	3349	175	0.5548106038222804
1757	T7_lab_0.3_0.7_fusion	1758	3357	180	0.5693024012871137
1758	T7_lab_0.3_0.7_fusion	1759	3346	182	0.5775203648203376
1759	T7_lab_0.3_0.7_fusion	1760	3355	184	0.582300482937961
1760	T7_lab_0.3_0.7_fusion	1761	3354	186	0.5888053368589352
1761	T7_lab_0.3_0.7_fusion	1762	3362	186	0.5874042533684916
1762	T7_lab_0.3_0.7_fusion	1763	3370	188	0.592311002787204
1763	T7_lab_0.3_0.7_fusion	1764	3369	187	0.5893352892872881
1764	T7_lab_0.3_0.7_fusion	1765	3367	186	0.5865319571799432
1765	T7_lab_0.3_0.7_fusion	1766	3379	187	0.587591177747521
1766	T7_lab_0.3_0.7_fusion	1767	3366	184	0.5803975401832617
1767	T7_lab_0.3_0.7_fusion	1768	3369	186	0.5861837636761261
1768	T7_lab_0.3_0.7_fusion	1769	3379	186	0.5844489789360369
1769	T7_lab_0.3_0.7_fusion	1770	3368	183	0.5769004247247194
1770	T7_lab_0.3_0.7_fusion	1771	3355	185	0.5854651594756674
1771	T7_lab_0.3_0.7_fusion	1772	3354	185	0.5856397167682957
1772	T7_lab_0.3_0.7_fusion	1773	3352	185	0.5859891438069403
1773	T7_lab_0.3_0.7_fusion	1774	3376	188	0.5912583173557103
1774	T7_lab_0.3_0.7_fusion	1775	3385	188	0.589686286378989
1775	T7_lab_0.3_0.7_fusion	1776	3385	186	0.5834130280132551
1776	T7_lab_0.3_0.7_fusion	1777	3378	183	0.5751926081920825
1777	T7_lab_0.3_0.7_fusion	1778	3384	183	0.5741727631420965
1778	T7_lab_0.3_0.7_fusion	1779	3373	184	0.5791930389139813
1779	T7_lab_0.3_0.7_fusion	1780	3383	186	0.5837579366907681
1780	T7_lab_0.3_0.7_fusion	1781	3379	186	0.5844489789360369
1781	T7_lab_0.3_0.7_fusion	1782	3379	185	0.5813067801245528
1782	T7_lab_0.3_0.7_fusion	1783	3372	185	0.5825135261093902
1783	T7_lab_0.3_0.7_fusion	1784	3361	184	0.5812609700258432
1784	T7_lab_0.3_0.7_fusion	1785	3357	182	0.5756279835236372
1785	T7_lab_0.3_0.7_fusion	1786	3368	186	0.5863578087365999
1786	T7_lab_0.3_0.7_fusion	1787	3371	185	0.5826863275113806
1787	T7_lab_0.3_0.7_fusion	1788	3368	184	0.5800528860620128
1788	T7_lab_0.3_0.7_fusion	1789	3364	185	0.583898813924157
1789	T7_lab_0.3_0.7_fusion	1790	3359	185	0.5847679696459851
1790	T7_lab_0.3_0.7_fusion	1791	3351	186	0.5893324678677615
1791	T7_lab_0.3_0.7_fusion	1792	3356	186	0.5884544397571122
1792	T7_lab_0.3_0.7_fusion	1793	3360	186	0.5877538987574014
1793	T7_lab_0.3_0.7_fusion	1794	3362	185	0.58424616598479
1794	T7_lab_0.3_0.7_fusion	1795	3370	188	0.592311002787204
1795	T7_lab_0.3_0.7_fusion	1796	3385	190	0.595959544744723
1796	T7_lab_0.3_0.7_fusion	1797	3369	191	0.6019413917319358
1797	T7_lab_0.3_0.7_fusion	1798	3374	190	0.5979025071016264
1798	T7_lab_0.3_0.7_fusion	1799	3367	190	0.5991455476569312
1799	T7_lab_0.3_0.7_fusion	1800	3363	188	0.5935438832568771
1800	T7_lab_0.3_0.7_fusion	1801	3364	187	0.590211233534148
1801	T7_lab_0.3_0.7_fusion	1802	3366	186	0.5867062090982973
1802	T7_lab_0.3_0.7_fusion	1803	3364	186	0.5870550237291524
1803	T7_lab_0.3_0.7_fusion	1804	3361	186	0.5875790240478633
1804	T7_lab_0.3_0.7_fusion	1805	3344	185	0.5873910317107847
1805	T7_lab_0.3_0.7_fusion	1806	3341	185	0.5879184705300401
1806	T7_lab_0.3_0.7_fusion	1807	3336	186	0.5919823440722028
1807	T7_lab_0.3_0.7_fusion	1808	3332	185	0.5895064856065018
1808	T7_lab_0.3_0.7_fusion	1809	3317	185	0.5921723274166005
1809	T7_lab_0.3_0.7_fusion	1810	3330	187	0.596237414296959
1810	T7_lab_0.3_0.7_fusion	1811	3321	186	0.5946561577310655
1811	T7_lab_0.3_0.7_fusion	1812	3318	187	0.5983937883088829
1812	T7_lab_0.3_0.7_fusion	1813	3318	188	0.6015937550912833
1813	T7_lab_0.3_0.7_fusion	1814	3324	187	0.5973136551169896
1814	T7_lab_0.3_0.7_fusion	1815	3310	189	0.6062554589658256
1815	T7_lab_0.3_0.7_fusion	1816	3315	186	0.5957324584690403
1816	T7_lab_0.3_0.7_fusion	1817	3308	186	0.5969930773352082
1817	T7_lab_0.3_0.7_fusion	1818	3313	187	0.599296887898845
1818	T7_lab_0.3_0.7_fusion	1819	3315	190	0.6085439091888046
1819	T7_lab_0.3_0.7_fusion	1820	3309	189	0.6064386730664498
1820	T7_lab_0.3_0.7_fusion	1821	3301	189	0.6079083820590375
1821	T7_lab_0.3_0.7_fusion	1822	3307	190	0.610016044439337
1822	T7_lab_0.3_0.7_fusion	1823	3311	186	0.5964521594155447
1823	T7_lab_0.3_0.7_fusion	1824	3298	187	0.6020226166188215
1824	T7_lab_0.3_0.7_fusion	1825	3303	187	0.6011112896181875
1825	T7_lab_0.3_0.7_fusion	1826	3297	183	0.5893238187664103
1826	T7_lab_0.3_0.7_fusion	1827	3294	183	0.5898605435558151
1827	T7_lab_0.3_0.7_fusion	1828	3293	181	0.5835911481642408
1828	T7_lab_0.3_0.7_fusion	1829	3298	179	0.576267638367749
1829	T7_lab_0.3_0.7_fusion	1830	3306	180	0.5780847432307443
1830	T7_lab_0.3_0.7_fusion	1831	3308	181	0.5809448763315735
1831	T7_lab_0.3_0.7_fusion	1832	3312	181	0.5802432520847962
1832	T7_lab_0.3_0.7_fusion	1833	3306	180	0.5780847432307443
1833	T7_lab_0.3_0.7_fusion	1834	3314	182	0.5830969042513126
1834	T7_lab_0.3_0.7_fusion	1835	3317	185	0.5921723274166005
1835	T7_lab_0.3_0.7_fusion	1836	3330	184	0.586672108185243
1836	T7_lab_0.3_0.7_fusion	1837	3339	184	0.5850907817480859
1837	T7_lab_0.3_0.7_fusion	1838	3347	188	0.5963812606492016
1838	T7_lab_0.3_0.7_fusion	1839	3334	188	0.598706682481367
1839	T7_lab_0.3_0.7_fusion	1840	3332	189	0.6022525717817775
1840	T7_lab_0.3_0.7_fusion	1841	3330	187	0.596237414296959
1841	T7_lab_0.3_0.7_fusion	1842	3335	189	0.6017108153453922
1842	T7_lab_0.3_0.7_fusion	1843	3339	190	0.604169828979002
1843	T7_lab_0.3_0.7_fusion	1844	3361	191	0.6033741591029134
1844	T7_lab_0.3_0.7_fusion	1845	3337	194	0.6172589206163939
1845	T7_lab_0.3_0.7_fusion	1846	3328	189	0.6029764330459383
1846	T7_lab_0.3_0.7_fusion	1847	3319	187	0.5982134949107784
1847	T7_lab_0.3_0.7_fusion	1848	3316	187	0.5987547013295759
1848	T7_lab_0.3_0.7_fusion	1849	3318	185	0.591993854744082
1849	T7_lab_0.3_0.7_fusion	1850	3306	187	0.6005658165786066
1850	T7_lab_0.3_0.7_fusion	1851	3301	187	0.6014754891271958
1851	T7_lab_0.3_0.7_fusion	1852	3290	188	0.606713701943124
1852	T7_lab_0.3_0.7_fusion	1853	3277	187	0.6058805583182403
1853	T7_lab_0.3_0.7_fusion	1854	3266	188	0.6111721002427672
1854	T7_lab_0.3_0.7_fusion	1855	3269	184	0.5976194922780236
1855	T7_lab_0.3_0.7_fusion	1856	3270	186	0.6039306115672382
1856	T7_lab_0.3_0.7_fusion	1857	3279	186	0.6022729795135312
1857	T7_lab_0.3_0.7_fusion	1858	3297	185	0.5957645162392672
1858	T7_lab_0.3_0.7_fusion	1859	3308	187	0.6002027175359352
1859	T7_lab_0.3_0.7_fusion	1860	3315	184	0.5893267331091581
1860	T7_lab_0.3_0.7_fusion	1861	3298	183	0.5891451274932852
1861	T7_lab_0.3_0.7_fusion	1862	3309	184	0.5903953219271257
1862	T7_lab_0.3_0.7_fusion	1863	3294	185	0.5963071068733649
1863	T7_lab_0.3_0.7_fusion	1864	3277	184	0.5961605493612631
1864	T7_lab_0.3_0.7_fusion	1865	3294	184	0.5930838252145899
1865	T7_lab_0.3_0.7_fusion	1866	3293	184	0.5932639296255265
1866	T7_lab_0.3_0.7_fusion	1867	3294	187	0.6027536701909149
1867	T7_lab_0.3_0.7_fusion	1868	3301	187	0.6014754891271958
1868	T7_lab_0.3_0.7_fusion	1869	3304	187	0.6009293552084968
1869	T7_lab_0.3_0.7_fusion	1870	3308	185	0.5937834371344812
1870	T7_lab_0.3_0.7_fusion	1871	3308	186	0.5969930773352082
1871	T7_lab_0.3_0.7_fusion	1872	3317	188	0.6017751219152481
1872	T7_lab_0.3_0.7_fusion	1873	3309	190	0.6096473432943147
1873	T7_lab_0.3_0.7_fusion	1874	3310	191	0.6126708606480036
1874	T7_lab_0.3_0.7_fusion	1875	3310	196	0.6287093648534487
1875	T7_lab_0.3_0.7_fusion	1876	3305	195	0.6264479600244812
1876	T7_lab_0.3_0.7_fusion	1877	3324	194	0.6196729898005132
1877	T7_lab_0.3_0.7_fusion	1878	3320	195	0.6236176228556959
1878	T7_lab_0.3_0.7_fusion	1879	3326	193	0.616108096305743
1879	T7_lab_0.3_0.7_fusion	1880	3320	191	0.6108254664894253
1880	T7_lab_0.3_0.7_fusion	1881	3301	191	0.6143412749908791
1881	T7_lab_0.3_0.7_fusion	1882	3302	191	0.6141552237264966
1882	T7_lab_0.3_0.7_fusion	1883	3310	189	0.6062554589658256
1883	T7_lab_0.3_0.7_fusion	1884	3320	187	0.5980333101231546
1884	T7_lab_0.3_0.7_fusion	1885	3306	190	0.610200562299119
1885	T7_lab_0.3_0.7_fusion	1886	3304	189	0.6073564071358604
1886	T7_lab_0.3_0.7_fusion	1887	3306	189	0.6069889803922816
1887	T7_lab_0.3_0.7_fusion	1888	3309	191	0.6128560135221794
1888	T7_lab_0.3_0.7_fusion	1889	3306	191	0.6134121442059564
1889	T7_lab_0.3_0.7_fusion	1890	3301	191	0.6143412749908791
1890	T7_lab_0.3_0.7_fusion	1891	3313	192	0.6153208688587071
1891	T7_lab_0.3_0.7_fusion	1892	3298	194	0.62455822258851
1892	T7_lab_0.3_0.7_fusion	1893	3295	194	0.625126864369319
1893	T7_lab_0.3_0.7_fusion	1894	3279	193	0.6249391669145781
1894	T7_lab_0.3_0.7_fusion	1895	3281	193	0.62455822258851
1895	T7_lab_0.3_0.7_fusion	1896	3281	192	0.6213221696217301
1896	T7_lab_0.3_0.7_fusion	1897	3279	195	0.6314152204577342
1897	T7_lab_0.3_0.7_fusion	1898	3270	197	0.6396469380577737
1898	T7_lab_0.3_0.7_fusion	1899	3261	196	0.6381563930281863
1899	T7_lab_0.3_0.7_fusion	1900	3254	197	0.6427920981711494
1900	T7_lab_0.3_0.7_fusion	1901	3258	196	0.6387440140162417
1901	T7_lab_0.3_0.7_fusion	1902	3248	198	0.6472484535815656
1902	T7_lab_0.3_0.7_fusion	1903	3260	197	0.6416090452297302
1903	T7_lab_0.3_0.7_fusion	1904	3260	196	0.6383521465229802
1904	T7_lab_0.3_0.7_fusion	1905	3253	196	0.6397257908591809
1905	T7_lab_0.3_0.7_fusion	1906	3245	198	0.6478468342782512
1906	T7_lab_0.3_0.7_fusion	1907	3241	200	0.6551983822279958
1907	T7_lab_0.3_0.7_fusion	1908	3236	202	0.6627728480744571
1908	T7_lab_0.3_0.7_fusion	1909	3231	202	0.6637984946979087
1909	T7_lab_0.3_0.7_fusion	1910	3214	199	0.6573990252075076
1910	T7_lab_0.3_0.7_fusion	1911	3224	195	0.6421868820970567
1911	T7_lab_0.3_0.7_fusion	1912	3213	194	0.6410809268897933
1912	T7_lab_0.3_0.7_fusion	1913	3214	192	0.6342744363811128
1913	T7_lab_0.3_0.7_fusion	1914	3229	193	0.6346161437946427
1914	T7_lab_0.3_0.7_fusion	1915	3226	192	0.6319150770393356
1915	T7_lab_0.3_0.7_fusion	1916	3230	190	0.62455822258851
1916	T7_lab_0.3_0.7_fusion	1917	3235	190	0.6235929084886823
1917	T7_lab_0.3_0.7_fusion	1918	3232	191	0.6274568529532463
1918	T7_lab_0.3_0.7_fusion	1919	3245	192	0.628215112027395
1919	T7_lab_0.3_0.7_fusion	1920	3241	193	0.6322664388500159
1920	T7_lab_0.3_0.7_fusion	1921	3233	195	0.6403991673000033
1921	T7_lab_0.3_0.7_fusion	1922	3242	196	0.6418963595511769
1922	T7_lab_0.3_0.7_fusion	1923	3237	197	0.6461678985013655
1923	T7_lab_0.3_0.7_fusion	1924	3251	200	0.6531830073211117
1924	T7_lab_0.3_0.7_fusion	1925	3254	198	0.6460550022227796
1925	T7_lab_0.3_0.7_fusion	1926	3247	203	0.6637974826464268
1926	T7_lab_0.3_0.7_fusion	1927	3244	201	0.6578654274306224
1927	T7_lab_0.3_0.7_fusion	1928	3245	200	0.6543907416952032
1928	T7_lab_0.3_0.7_fusion	1929	3233	200	0.6568196587692342
1929	T7_lab_0.3_0.7_fusion	1930	3241	199	0.6519223903168557
1930	T7_lab_0.3_0.7_fusion	1931	3240	197	0.645569594891642
1931	T7_lab_0.3_0.7_fusion	1932	3244	195	0.6382276534774693
1932	T7_lab_0.3_0.7_fusion	1933	3248	195	0.6374416588303297
1933	T7_lab_0.3_0.7_fusion	1934	3249	194	0.6339775371181613
1934	T7_lab_0.3_0.7_fusion	1935	3259	196	0.6385480201487926
1935	T7_lab_0.3_0.7_fusion	1936	3265	197	0.6406264892646003
1936	T7_lab_0.3_0.7_fusion	1937	3259	196	0.6385480201487926
1937	T7_lab_0.3_0.7_fusion	1938	3268	195	0.6335405470871819
1938	T7_lab_0.3_0.7_fusion	1939	3263	198	0.6442730546224104
1939	T7_lab_0.3_0.7_fusion	1940	3279	198	0.6411293007724688
1940	T7_lab_0.3_0.7_fusion	1941	3288	196	0.6329160576839766
1941	T7_lab_0.3_0.7_fusion	1942	3287	196	0.6331086089640753
1942	T7_lab_0.3_0.7_fusion	1943	3270	197	0.6396469380577737
1943	T7_lab_0.3_0.7_fusion	1944	3272	196	0.6360110017313311
1944	T7_lab_0.3_0.7_fusion	1945	3280	198	0.6409338345222332
1945	T7_lab_0.3_0.7_fusion	1946	3267	199	0.6467341496837862
1946	T7_lab_0.3_0.7_fusion	1947	3254	197	0.6427920981711494
1947	T7_lab_0.3_0.7_fusion	1948	3271	198	0.6426973333026368
1948	T7_lab_0.3_0.7_fusion	1949	3264	198	0.644075667044401
1949	T7_lab_0.3_0.7_fusion	1950	3264	196	0.6375698522257706
1950	T7_lab_0.3_0.7_fusion	1951	3264	198	0.644075667044401
1951	T7_lab_0.3_0.7_fusion	1952	3257	197	0.6422000268495303
1952	T7_lab_0.3_0.7_fusion	1953	3267	197	0.6402343089834467
1953	T7_lab_0.3_0.7_fusion	1954	3274	198	0.6421084231010766
1954	T7_lab_0.3_0.7_fusion	1955	3261	198	0.6446681929570454
1955	T7_lab_0.3_0.7_fusion	1956	3261	200	0.6511799928859043
1956	T7_lab_0.3_0.7_fusion	1957	3255	201	0.655642226293376
1957	T7_lab_0.3_0.7_fusion	1958	3269	200	0.6495864046500257
1958	T7_lab_0.3_0.7_fusion	1959	3259	202	0.6580954085206945
1959	T7_lab_0.3_0.7_fusion	1960	3282	203	0.6567185941965107
1960	T7_lab_0.3_0.7_fusion	1961	3284	204	0.659551740541094
1961	T7_lab_0.3_0.7_fusion	1962	3288	202	0.6522910390416494
1962	T7_lab_0.3_0.7_fusion	1963	3301	201	0.6465057396500875
1963	T7_lab_0.3_0.7_fusion	1964	3323	201	0.642225533128179
1964	T7_lab_0.3_0.7_fusion	1965	3335	199	0.6335473664218678
1965	T7_lab_0.3_0.7_fusion	1966	3353	199	0.6301462770703636
1966	T7_lab_0.3_0.7_fusion	1967	3347	200	0.6344481496268103
1967	T7_lab_0.3_0.7_fusion	1968	3353	202	0.6396459696895148
1968	T7_lab_0.3_0.7_fusion	1969	3366	202	0.6371755604185808
1969	T7_lab_0.3_0.7_fusion	1970	3385	204	0.6398723533048605
1970	T7_lab_0.3_0.7_fusion	1971	3394	205	0.6413038909018731
1971	T7_lab_0.3_0.7_fusion	1972	3396	207	0.6471791476115921
1972	T7_lab_0.3_0.7_fusion	1973	3406	208	0.6483963226873082
1973	T7_lab_0.3_0.7_fusion	1974	3410	208	0.6476357404906075
1974	T7_lab_0.3_0.7_fusion	1975	3431	207	0.6405772035234528
1975	T7_lab_0.3_0.7_fusion	1976	3438	213	0.6578025956931339
1976	T7_lab_0.3_0.7_fusion	1977	3437	214	0.6610831579217339
1977	T7_lab_0.3_0.7_fusion	1978	3442	213	0.6570381533971512
1978	T7_lab_0.3_0.7_fusion	1979	3454	212	0.651681480662707
1979	T7_lab_0.3_0.7_fusion	1980	3435	212	0.6552861234960671
1980	T7_lab_0.3_0.7_fusion	1981	3436	212	0.6550954115858528
1981	T7_lab_0.3_0.7_fusion	1982	3421	210	0.6517605538266532
1982	T7_lab_0.3_0.7_fusion	1983	3424	209	0.6480885995493504
1983	T7_lab_0.3_0.7_fusion	1984	3429	211	0.6533363500801941
1984	T7_lab_0.3_0.7_fusion	1985	3427	211	0.6537176377079036
1985	T7_lab_0.3_0.7_fusion	1986	3434	212	0.6554769464790304
1986	T7_lab_0.3_0.7_fusion	1987	3428	212	0.6566242223480134
1987	T7_lab_0.3_0.7_fusion	1988	3411	212	0.6598967558513603
1988	T7_lab_0.3_0.7_fusion	1989	3410	209	0.6507493738583507
1989	T7_lab_0.3_0.7_fusion	1990	3400	206	0.6432949692661654
1990	T7_lab_0.3_0.7_fusion	1991	3379	206	0.6472929551657183
1991	T7_lab_0.3_0.7_fusion	1992	3373	206	0.6484443805232617
1992	T7_lab_0.3_0.7_fusion	1993	3365	203	0.6405201860781421
1993	T7_lab_0.3_0.7_fusion	1994	3367	203	0.6401397167071423
1994	T7_lab_0.3_0.7_fusion	1995	3360	206	0.6509532427098101
1995	T7_lab_0.3_0.7_fusion	1996	3370	206	0.6490216307136385
1996	T7_lab_0.3_0.7_fusion	1997	3385	206	0.6461456116705944
1997	T7_lab_0.3_0.7_fusion	1998	3386	207	0.6490904859093227
1998	T7_lab_0.3_0.7_fusion	1999	3395	206	0.644242384537544
[truncated: 36,479 more rows]

## Sheet: Figure 1E
	genome	position	sample_pos	sample_neg	control_pos	control_neg	counts_norm_pos	counts_norm_neg
0	T7_lab_0.3_0.7_fusion	1	39	3	231	11	1.7925632102865	-2.89567903200127
1	T7_lab_0.3_0.7_fusion	2	45	3	239	12	1.99910895514732	-2.65437244600117
2	T7_lab_0.3_0.7_fusion	3	46	3	245	12	1.99348787781312	-2.65437244600117
3	T7_lab_0.3_0.7_fusion	4	48	3	250	13	2.0385580385289	-2.45018995015492
4	T7_lab_0.3_0.7_fusion	5	50	3	253	16	2.09831813913136	-1.99077933450088
5	T7_lab_0.3_0.7_fusion	6	52	3	258	16	2.13995918127226	-1.99077933450088
6	T7_lab_0.3_0.7_fusion	7	53	3	270	18	2.08417392056388	-1.76958163066745
7	T7_lab_0.3_0.7_fusion	8	54	3	279	19	2.05499802271058	-1.67644575536916
8	T7_lab_0.3_0.7_fusion	9	54	4	281	20	2.04037170226424	-2.12349795680093
9	T7_lab_0.3_0.7_fusion	10	58	5	287	23	2.14569479955495	-2.30814995304449
10	T7_lab_0.3_0.7_fusion	11	59	5	289	27	2.16758441957189	-1.96620181185272
11	T7_lab_0.3_0.7_fusion	12	59	6	291	27	2.15268693215215	-2.35944217422326
12	T7_lab_0.3_0.7_fusion	13	61	7	295	28	2.19548093838741	-2.65437244600117
13	T7_lab_0.3_0.7_fusion	14	62	8	296	28	2.22393367097395	-3.03356850971562
14	T7_lab_0.3_0.7_fusion	15	63	9	300	32	2.22967285464098	-2.98616900175131
15	T7_lab_0.3_0.7_fusion	16	65	10	305	37	2.26274372446001	-2.86959183351478
16	T7_lab_0.3_0.7_fusion	17	65	12	314	38	2.19788801261243	-3.35289151073832
17	T7_lab_0.3_0.7_fusion	18	67	14	314	53	2.26551533607743	-2.80461994294463
18	T7_lab_0.3_0.7_fusion	19	68	14	326	57	2.21469112058993	-2.60780450835202
19	T7_lab_0.3_0.7_fusion	20	69	14	331	58	2.21331358035143	-2.5628423616563
20	T7_lab_0.3_0.7_fusion	21	71	16	333	61	2.2637891131061	-2.78491535318155
21	T7_lab_0.3_0.7_fusion	22	72	16	338	62	2.26171380014301	-2.73999736361411
22	T7_lab_0.3_0.7_fusion	23	73	16	344	64	2.25313009951262	-2.65437244600117
23	T7_lab_0.3_0.7_fusion	24	74	16	346	65	2.270792612764	-2.61353594683192
24	T7_lab_0.3_0.7_fusion	25	74	16	353	69	2.22576273092449	-2.46202661658079
25	T7_lab_0.3_0.7_fusion	26	74	16	363	70	2.16444695321307	-2.4268548077725
26	T7_lab_0.3_0.7_fusion	27	74	16	368	74	2.13503870656616	-2.29567346681182
27	T7_lab_0.3_0.7_fusion	28	75	17	373	80	2.13488400482668	-2.25621657910099
28	T7_lab_0.3_0.7_fusion	29	75	17	378	82	2.10664479841363	-2.20118690643999
29	T7_lab_0.3_0.7_fusion	30	75	17	381	84	2.09005704409541	-2.1487776943819
30	T7_lab_0.3_0.7_fusion	31	75	19	386	95	2.06298376632215	-2.12349795680093
31	T7_lab_0.3_0.7_fusion	32	75	20	392	102	2.03140748418457	-2.0818607419617
32	T7_lab_0.3_0.7_fusion	33	76	21	396	103	2.03770005955645	-2.1647309268359
33	T7_lab_0.3_0.7_fusion	34	76	23	397	107	2.0325673138145	-2.28226415917857
34	T7_lab_0.3_0.7_fusion	35	76	27	404	113	1.99734956332761	-2.53692233777103
35	T7_lab_0.3_0.7_fusion	36	76	31	409	118	1.97293208700331	-2.7893405364758
36	T7_lab_0.3_0.7_fusion	37	78	33	412	123	2.01010728920477	-2.84859482009881
37	T7_lab_0.3_0.7_fusion	38	78	35	418	132	1.98125407452719	-2.81524350333457
38	T7_lab_0.3_0.7_fusion	39	78	39	420	139	1.97181953131515	-2.9790079250085
39	T7_lab_0.3_0.7_fusion	40	78	39	429	148	1.93045268800085	-2.79785203767691
40	T7_lab_0.3_0.7_fusion	41	78	40	442	162	1.87367466776553	-2.62160241580362
41	T7_lab_0.3_0.7_fusion	42	78	42	448	170	1.84858081060796	-2.62314453487174
42	T7_lab_0.3_0.7_fusion	43	80	44	456	179	1.86271750596573	-2.60988575696204
43	T7_lab_0.3_0.7_fusion	44	81	49	462	184	1.86150794914368	-2.8274836924795
44	T7_lab_0.3_0.7_fusion	45	81	50	465	191	1.84949822043952	-2.77944758743578
45	T7_lab_0.3_0.7_fusion	46	82	50	473	197	1.84066419088453	-2.69479436142251
46	T7_lab_0.3_0.7_fusion	47	84	50	481	204	1.85419780011724	-2.60232592745212
47	T7_lab_0.3_0.7_fusion	48	85	51	487	209	1.85315530110964	-2.59087071284324
48	T7_lab_0.3_0.7_fusion	49	85	52	497	217	1.81586847412555	-2.5442832662131
49	T7_lab_0.3_0.7_fusion	50	85	55	505	224	1.78710224087207	-2.60697293803686
50	T7_lab_0.3_0.7_fusion	51	87	58	516	232	1.7901581612566	-2.65437244600117
51	T7_lab_0.3_0.7_fusion	52	89	59	528	238	1.78969051283412	-2.63206679519444
52	T7_lab_0.3_0.7_fusion	53	90	63	536	246	1.78278746373213	-2.71911323736705
53	T7_lab_0.3_0.7_fusion	54	91	64	544	251	1.77608744548608	-2.70724839114063
54	T7_lab_0.3_0.7_fusion	55	92	64	556	259	1.75685082756912	-2.62362681921351
55	T7_lab_0.3_0.7_fusion	56	95	68	566	265	1.78208750791598	-2.72448794457478
56	T7_lab_0.3_0.7_fusion	57	96	70	569	274	1.79135152770553	-2.71249739007419
57	T7_lab_0.3_0.7_fusion	58	95	69	580	282	1.73907160255249	-2.59789643651178
58	T7_lab_0.3_0.7_fusion	59	95	70	584	289	1.72716015321994	-2.57171032830563
59	T7_lab_0.3_0.7_fusion	60	96	70	593	294	1.71885163451003	-2.52797375809635
60	T7_lab_0.3_0.7_fusion	61	96	70	598	300	1.70447996532516	-2.47741428293442
61	T7_lab_0.3_0.7_fusion	62	97	70	603	300	1.70795440969893	-2.47741428293442
62	T7_lab_0.3_0.7_fusion	63	98	70	611	306	1.70296890152612	-2.42883753228865
63	T7_lab_0.3_0.7_fusion	64	101	72	616	312	1.74085465614362	-2.45018995015492
64	T7_lab_0.3_0.7_fusion	65	101	72	626	327	1.71304547633302	-2.33779591574415
65	T7_lab_0.3_0.7_fusion	66	104	73	641	337	1.72265044857486	-2.29993102146095
66	T7_lab_0.3_0.7_fusion	67	104	77	643	342	1.71729228232735	-2.39048746598936
67	T7_lab_0.3_0.7_fusion	68	104	81	652	351	1.69358732750995	-2.45018995015492
68	T7_lab_0.3_0.7_fusion	69	104	83	661	353	1.67052789339862	-2.4964636036045
69	T7_lab_0.3_0.7_fusion	70	104	83	670	360	1.64808796647237	-2.44792125575663
70	T7_lab_0.3_0.7_fusion	71	104	85	674	365	1.63830702898588	-2.47256611408328
71	T7_lab_0.3_0.7_fusion	72	103	85	681	368	1.60587584104623	-2.45240932510977
72	T7_lab_0.3_0.7_fusion	73	105	85	684	376	1.62987781772002	-2.40023040329893
73	T7_lab_0.3_0.7_fusion	74	105	85	688	381	1.62040178389606	-2.36873131664146
74	T7_lab_0.3_0.7_fusion	75	106	85	690	385	1.63109263348478	-2.34412112114389
75	T7_lab_0.3_0.7_fusion	76	106	85	696	385	1.61703149009267	-2.34412112114389
76	T7_lab_0.3_0.7_fusion	77	107	86	699	397	1.6252809826731	-2.30001038142167
77	T7_lab_0.3_0.7_fusion	78	107	86	700	403	1.62295915269786	-2.2657670506809
78	T7_lab_0.3_0.7_fusion	79	107	87	703	410	1.61603329571622	-2.2529795395327
79	T7_lab_0.3_0.7_fusion	80	109	89	707	414	1.63692558197526	-2.28250384245511
80	T7_lab_0.3_0.7_fusion	81	109	89	706	419	1.63924417345115	-2.25526632643536
81	T7_lab_0.3_0.7_fusion	82	110	90	712	428	1.64034252280971	-2.23264972093556
82	T7_lab_0.3_0.7_fusion	83	111	90	720	436	1.63686300836739	-2.19168367101014
83	T7_lab_0.3_0.7_fusion	84	111	90	723	439	1.63007104567707	-2.17670633385062
84	T7_lab_0.3_0.7_fusion	85	113	92	727	447	1.65031134194295	-2.18525516807255
85	T7_lab_0.3_0.7_fusion	86	113	92	733	454	1.63680265428721	-2.15156180645029
86	T7_lab_0.3_0.7_fusion	87	113	93	736	457	1.63013090433767	-2.16067078755456
87	T7_lab_0.3_0.7_fusion	88	115	93	746	469	1.63674440370045	-2.10538710002651
88	T7_lab_0.3_0.7_fusion	89	115	94	752	477	1.62368527281986	-2.09233551299044
89	T7_lab_0.3_0.7_fusion	90	115	94	752	482	1.62368527281986	-2.07063078775195
90	T7_lab_0.3_0.7_fusion	91	116	94	753	488	1.63562923631413	-2.0451722124927
91	T7_lab_0.3_0.7_fusion	92	116	95	754	492	1.63345996676995	-2.0501250599196
92	T7_lab_0.3_0.7_fusion	93	116	96	761	496	1.61843471083383	-2.05499802271058
93	T7_lab_0.3_0.7_fusion	94	118	98	761	502	1.64633875757234	-2.07273704946705
94	T7_lab_0.3_0.7_fusion	95	119	98	767	505	1.64730284784427	-2.06042376006427
95	T7_lab_0.3_0.7_fusion	96	119	99	770	509	1.64088478480072	-2.0650913332347
96	T7_lab_0.3_0.7_fusion	97	120	99	775	513	1.64399841816847	-2.0489892565623
97	T7_lab_0.3_0.7_fusion	98	120	99	778	524	1.63765909264854	-2.00597612331386
98	T7_lab_0.3_0.7_fusion	99	120	99	782	527	1.62928231979611	-1.99455690439556
99	T7_lab_0.3_0.7_fusion	100	121	99	787	536	1.63242219042511	-1.96106621010534
100	T7_lab_0.3_0.7_fusion	101	121	99	787	540	1.63242219042511	-1.94653979373419
101	T7_lab_0.3_0.7_fusion	102	121	99	788	547	1.63035058866062	-1.92162977809225
102	T7_lab_0.3_0.7_fusion	103	121	100	789	549	1.62828423810465	-1.93396899526497
103	T7_lab_0.3_0.7_fusion	104	121	100	796	555	1.61396515560875	-1.91306122234318
104	T7_lab_0.3_0.7_fusion	105	123	100	801	564	1.6304010529745	-1.88253364964622
105	T7_lab_0.3_0.7_fusion	106	124	100	807	571	1.63143585280865	-1.85945530367858
106	T7_lab_0.3_0.7_fusion	107	125	101	810	574	1.63850150987726	-1.86823426512974
107	T7_lab_0.3_0.7_fusion	108	125	103	809	583	1.64052685166945	-1.87581723456686
108	T7_lab_0.3_0.7_fusion	109	127	105	812	586	1.6606172445426	-1.90245124116125
109	T7_lab_0.3_0.7_fusion	110	128	106	817	590	1.66345005183916	-1.90754901204152
110	T7_lab_0.3_0.7_fusion	111	130	111	817	593	1.68944145889915	-1.98742220240222
111	T7_lab_0.3_0.7_fusion	112	132	113	822	599	1.7049983594752	-2.00296551851841
112	T7_lab_0.3_0.7_fusion	113	132	115	825	608	1.69879836544075	-2.0082423111193
113	T7_lab_0.3_0.7_fusion	114	133	117	829	616	1.70340909683066	-2.01663361157232
114	T7_lab_0.3_0.7_fusion	115	133	119	833	617	1.69522946131167	-2.04778166012408
115	T7_lab_0.3_0.7_fusion	116	134	120	836	622	1.70184644863233	-2.04839031202662
116	T7_lab_0.3_0.7_fusion	117	136	121	841	631	1.71697813391752	-2.03600041816888
117	T7_lab_0.3_0.7_fusion	118	137	121	848	640	1.71532559010453	-2.00736916228838
118	T7_lab_0.3_0.7_fusion	119	137	121	855	646	1.70128198878204	-1.98872486666341
119	T7_lab_0.3_0.7_fusion	120	137	125	856	653	1.69929450982318	-2.03244444563642
120	T7_lab_0.3_0.7_fusion	121	137	127	860	662	1.69139081442865	-2.03689003409153
121	T7_lab_0.3_0.7_fusion	122	137	129	861	670	1.68942636516683	-2.04426295841284
122	T7_lab_0.3_0.7_fusion	123	137	129	865	678	1.68161398891172	-2.02014186155841
123	T7_lab_0.3_0.7_fusion	124	137	130	868	682	1.67580195899613	-2.02386168903315
124	T7_lab_0.3_0.7_fusion	125	138	131	874	690	1.67644575536916	-2.01578429232552
125	T7_lab_0.3_0.7_fusion	126	138	133	877	693	1.67071104925045	-2.03770005955645
126	T7_lab_0.3_0.7_fusion	127	138	136	885	696	1.65560857648886	-2.074681911817
127	T7_lab_0.3_0.7_fusion	128	140	137	888	701	1.67392856955029	-2.07503010044028
128	T7_lab_0.3_0.7_fusion	129	140	138	899	707	1.65344668493955	-2.07243789277602
129	T7_lab_0.3_0.7_fusion	130	140	138	902	715	1.64794741658609	-2.04924977649321
130	T7_lab_0.3_0.7_fusion	131	140	139	905	727	1.64248460747034	-2.03002899584133
131	T7_lab_0.3_0.7_fusion	132	140	141	906	729	1.6406717105526	-2.05358855904617
132	T7_lab_0.3_0.7_fusion	133	141	142	906	734	1.6523907941994	-2.05406478110172
133	T7_lab_0.3_0.7_fusion	134	141	142	903	741	1.65788046461203	-2.03466066036257
134	T7_lab_0.3_0.7_fusion	135	141	142	901	748	1.66156055443358	-2.01561971835383
135	T7_lab_0.3_0.7_fusion	136	143	144	902	751	1.68326057551294	-2.03584358042167
136	T7_lab_0.3_0.7_fusion	137	145	145	902	754	1.70680268146417	-2.04182495846244
137	T7_lab_0.3_0.7_fusion	138	146	145	906	757	1.71098621243342	-2.03373318187672
138	T7_lab_0.3_0.7_fusion	139	146	145	904	760	1.71477158016005	-2.02570528773773
139	T7_lab_0.3_0.7_fusion	140	147	144	898	763	1.73805233657983	-2.00382507063784
140	T7_lab_0.3_0.7_fusion	141	146	144	895	768	1.73201509325663	-1.99077933450088
141	T7_lab_0.3_0.7_fusion	142	146	145	888	768	1.74566836538816	-2.00460419099047
142	T7_lab_0.3_0.7_fusion	143	147	146	887	773	1.75960653692073	-2.00537323216647
143	T7_lab_0.3_0.7_fusion	144	127	146	823	779	1.63842187432393	-1.9899274819829
144	T7_lab_0.3_0.7_fusion	145	122	146	820	785	1.57967530932752	-1.97471784517794
145	T7_lab_0.3_0.7_fusion	146	123	147	820	793	1.5926234676007	-1.96818536979658
146	T7_lab_0.3_0.7_fusion	147	123	149	812	795	1.60831433920268	-1.98994462618452
147	T7_lab_0.3_0.7_fusion	148	121	149	815	793	1.57633897406695	-1.99496340203871
148	T7_lab_0.3_0.7_fusion	149	122	152	815	801	1.58936656889395	-2.0148045532693
149	T7_lab_0.3_0.7_fusion	150	122	153	806	809	1.60711383827366	-2.0080048664434
150	T7_lab_0.3_0.7_fusion	151	122	154	801	815	1.61714575986089	-2.00624960335794
151	T7_lab_0.3_0.7_fusion	152	109	153	739	814	1.56604382470434	-1.99567068421709
152	T7_lab_0.3_0.7_fusion	153	105	153	737	824	1.51266815104544	-1.97145137979698
153	T7_lab_0.3_0.7_fusion	154	106	153	733	823	1.53540779959686	-1.97384682497292
154	T7_lab_0.3_0.7_fusion	155	109	153	739	825	1.56604382470434	-1.96906174176087
155	T7_lab_0.3_0.7_fusion	156	109	154	739	827	1.56604382470434	-1.97713836364779
156	T7_lab_0.3_0.7_fusion	157	109	154	737	831	1.5702936044186	-1.96762145215008
157	T7_lab_0.3_0.7_fusion	158	108	153	732	833	1.56651488616462	-1.95015118481718
158	T7_lab_0.3_0.7_fusion	159	110	154	733	838	1.59334771656277	-1.95118547343284
159	T7_lab_0.3_0.7_fusion	160	112	153	736	837	1.61570496713115	-1.94083146589333
160	T7_lab_0.3_0.7_fusion	161	111	153	741	810	1.59047417817074	-2.00552584808977
161	T7_lab_0.3_0.7_fusion	162	109	154	729	816	1.58752590734775	-2.00379096413814
162	T7_lab_0.3_0.7_fusion	163	111	154	731	820	1.61223169086801	-1.99401637406917
163	T7_lab_0.3_0.7_fusion	164	111	153	734	817	1.6056421880443	-1.988342640089
164	T7_lab_0.3_0.7_fusion	165	110	153	740	823	1.57827550843313	-1.97384682497292
165	T7_lab_0.3_0.7_fusion	166	110	153	737	827	1.58469996776189	-1.96429980284488
166	T7_lab_0.3_0.7_fusion	167	110	153	736	827	1.58685309271809	-1.96429980284488
167	T7_lab_0.3_0.7_fusion	168	113	152	733	828	1.63680265428721	-1.94910440479313
168	T7_lab_0.3_0.7_fusion	169	113	152	740	832	1.62131938593585	-1.93973371053932
169	T7_lab_0.3_0.7_fusion	170	115	153	740	830	1.650015304271	-1.95719992403942
170	T7_lab_0.3_0.7_fusion	171	114	154	747	829	1.62033980639429	-1.97236842790919
171	T7_lab_0.3_0.7_fusion	172	113	153	742	831	1.61694925282012	-1.95484468947378
172	T7_lab_0.3_0.7_fusion	173	114	153	740	836	1.63566734510342	-1.94315303463243
173	T7_lab_0.3_0.7_fusion	174	113	155	741	840	1.61913137057021	-1.95917966252467
174	T7_lab_0.3_0.7_fusion	175	114	156	748	845	1.61817357670659	-1.96015196012394
175	T7_lab_0.3_0.7_fusion	176	115	157	757	847	1.61296079941947	-1.96805890919567
176	T7_lab_0.3_0.7_fusion	177	116	157	758	847	1.62484012525665	-1.96805890919567
177	T7_lab_0.3_0.7_fusion	178	119	153	756	840	1.67127154007481	-1.93389992494371
178	T7_lab_0.3_0.7_fusion	179	120	150	756	832	1.6853158387309	-1.91421089855853
179	T7_lab_0.3_0.7_fusion	180	120	148	755	836	1.68754804513982	-1.87965130147451
180	T7_lab_0.3_0.7_fusion	181	121	148	763	835	1.68376967741096	-1.88190238087747
181	T7_lab_0.3_0.7_fusion	182	122	144	760	827	1.70438651795864	-1.84875275561871
182	T7_lab_0.3_0.7_fusion	183	122	143	762	824	1.69991306253093	-1.8425983484377
183	T7_lab_0.3_0.7_fusion	184	122	141	763	828	1.69768512929039	-1.80805079655152
184	T7_lab_0.3_0.7_fusion	185	123	140	770	830	1.69604057588646	-1.7909018912779
185	T7_lab_0.3_0.7_fusion	186	123	140	767	830	1.70267437214156	-1.7909018912779
186	T7_lab_0.3_0.7_fusion	187	125	136	771	829	1.72138290920958	-1.74183185841331
187	T7_lab_0.3_0.7_fusion	188	124	136	775	833	1.69879836544075	-1.7334677198375
188	T7_lab_0.3_0.7_fusion	189	126	136	780	836	1.71513296510845	-1.7272471418955
189	T7_lab_0.3_0.7_fusion	190	128	137	781	831	1.74012636664865	-1.750416486653
190	T7_lab_0.3_0.7_fusion	191	129	136	784	831	1.74701043639873	-1.7376397239767
191	T7_lab_0.3_0.7_fusion	192	132	136	788	832	1.77856427853885	-1.73555121469307
192	T7_lab_0.3_0.7_fusion	193	133	134	787	824	1.79431530021934	-1.72663062021435
193	T7_lab_0.3_0.7_fusion	194	134	131	789	827	1.80322386699192	-1.68185146518091
194	T7_lab_0.3_0.7_fusion	195	134	128	783	824	1.81704167440182	-1.64931880139878
195	T7_lab_0.3_0.7_fusion	196	132	129	786	827	1.7830898873901	-1.65617434357509
196	T7_lab_0.3_0.7_fusion	197	131	129	781	828	1.78091057836698	-1.65417413301522
197	T7_lab_0.3_0.7_fusion	198	129	131	787	828	1.74035093028793	-1.6798202436046
198	T7_lab_0.3_0.7_fusion	199	126	135	783	830	1.70856157443753	-1.72694110944654
199	T7_lab_0.3_0.7_fusion	200	126	133	784	826	1.70638228671504	-1.70959581267872
200	T7_lab_0.3_0.7_fusion	201	127	132	779	830	1.73096431651937	-1.68856464034773
201	T7_lab_0.3_0.7_fusion	202	126	136	779	837	1.71733467623182	-1.72518352523851
202	T7_lab_0.3_0.7_fusion	203	127	136	773	832	1.74440000332289	-1.73555121469307
203	T7_lab_0.3_0.7_fusion	204	126	135	766	830	1.74648004279972	-1.72694110944654
204	T7_lab_0.3_0.7_fusion	205	126	136	766	830	1.74648004279972	-1.73973326581281
205	T7_lab_0.3_0.7_fusion	206	126	136	765	828	1.74876302324783	-1.74393552007806
206	T7_lab_0.3_0.7_fusion	207	124	133	767	828	1.71651725321588	-1.70546635419399
207	T7_lab_0.3_0.7_fusion	208	124	135	763	826	1.72551603304925	-1.73530402038817
208	T7_lab_0.3_0.7_fusion	209	124	136	758	827	1.73689806492952	-1.74604426919545
209	T7_lab_0.3_0.7_fusion	210	124	141	757	823	1.73919251415664	-1.81903530928877
210	T7_lab_0.3_0.7_fusion	211	126	140	754	824	1.77427548114667	-1.80394243902992
211	T7_lab_0.3_0.7_fusion	212	127	143	749	829	1.80029533053217	-1.83148496877282
212	T7_lab_0.3_0.7_fusion	213	127	144	747	833	1.80511539835153	-1.8354364092397
213	T7_lab_0.3_0.7_fusion	214	128	145	751	832	1.80963873815259	-1.85040386860658
214	T7_lab_0.3_0.7_fusion	215	127	146	748	835	1.80270214247138	-1.85647126762237
215	T7_lab_0.3_0.7_fusion	216	129	145	750	825	1.8262082428488	-1.86610426506749
216	T7_lab_0.3_0.7_fusion	217	129	146	751	821	1.82377654079441	-1.88812851213725
217	T7_lab_0.3_0.7_fusion	218	129	142	751	821	1.82377654079441	-1.83639896385952
218	T7_lab_0.3_0.7_fusion	219	132	140	749	828	1.87117309945076	-1.79522774125683
219	T7_lab_0.3_0.7_fusion	220	132	138	748	832	1.87367466776553	-1.76107402667385
220	T7_lab_0.3_0.7_fusion	221	131	139	750	831	1.85452154893948	-1.77597001200559
221	T7_lab_0.3_0.7_fusion	222	132	140	749	821	1.87117309945076	-1.81053418972065
222	T7_lab_0.3_0.7_fusion	223	132	141	754	821	1.8587647897727	-1.82346657679008
223	T7_lab_0.3_0.7_fusion	224	131	143	757	826	1.83737273673	-1.83813685122599
224	T7_lab_0.3_0.7_fusion	225	133	143	763	828	1.85075509996412	-1.8336969071409
225	T7_lab_0.3_0.7_fusion	226	133	144	768	832	1.83870591311539	-1.83764246261619
226	T7_lab_0.3_0.7_fusion	227	133	146	769	834	1.83631487811784	-1.85869725235573
227	T7_lab_0.3_0.7_fusion	228	133	146	776	832	1.81975018205235	-1.86316527459697
228	T7_lab_0.3_0.7_fusion	229	134	147	781	836	1.82169479008531	-1.86695095484293
229	T7_lab_0.3_0.7_fusion	230	135	146	782	843	1.83294260977063	-1.83885350944802
230	T7_lab_0.3_0.7_fusion	231	135	144	779	841	1.84000143881981	-1.81797684767738
231	T7_lab_0.3_0.7_fusion	232	140	146	789	837	1.88396523417066	-1.85203525503546
232	T7_lab_0.3_0.7_fusion	233	142	150	777	836	1.94039066837666	-1.90505199473768
233	T7_lab_0.3_0.7_fusion	234	144	150	777	835	1.96772011441013	-1.90733349413258
234	T7_lab_0.3_0.7_fusion	235	147	153	779	831	2.00355712227046	-1.95484468947378
235	T7_lab_0.3_0.7_fusion	236	153	153	772	835	2.10424344164859	-1.94548016401523
236	T7_lab_0.3_0.7_fusion	237	156	155	778	838	2.1289568204431	-1.96385550897461
237	T7_lab_0.3_0.7_fusion	238	157	155	780	837	2.13711012319068	-1.96620181185272
238	T7_lab_0.3_0.7_fusion	239	159	156	781	842	2.16156322107137	-1.96713587447117
239	T7_lab_0.3_0.7_fusion	240	161	154	783	842	2.18316201178129	-1.94191618377283
240	T7_lab_0.3_0.7_fusion	241	161	156	789	836	2.16656001929626	-1.98125407452719
241	T7_lab_0.3_0.7_fusion	242	161	156	791	835	2.16108199143458	-1.98362683389788
242	T7_lab_0.3_0.7_fusion	243	161	156	795	833	2.15020862292422	-1.98838944334301
243	T7_lab_0.3_0.7_fusion	244	159	155	788	830	2.14236151733089	-1.98278423677196
244	T7_lab_0.3_0.7_fusion	245	160	155	796	829	2.13416880080496	-1.98517601510341
245	T7_lab_0.3_0.7_fusion	246	161	156	790	829	2.16381753825918	-1.99798360229762
246	T7_lab_0.3_0.7_fusion	247	162	156	788	831	2.18278343275223	-1.99317497750268
247	T7_lab_0.3_0.7_fusion	248	163	156	789	830	2.19347380835584	-1.99557639313823
248	T7_lab_0.3_0.7_fusion	249	163	157	791	825	2.18792773045861	-2.02054048010756
249	T7_lab_0.3_0.7_fusion	250	164	159	790	827	2.20413711971742	-2.04133116766232
250	T7_lab_0.3_0.7_fusion	251	164	157	798	828	2.18204050698843	-2.01321968126659
251	T7_lab_0.3_0.7_fusion	252	162	158	802	827	2.14467998130768	-2.02849260685942
252	T7_lab_0.3_0.7_fusion	253	161	158	809	825	2.11299858495025	-2.03341016469423
253	T7_lab_0.3_0.7_fusion	254	161	156	817	829	2.09230826832895	-1.99798360229762
254	T7_lab_0.3_0.7_fusion	255	161	156	822	828	2.07958133239021	-2.00039662597189
255	T7_lab_0.3_0.7_fusion	256	162	156	821	823	2.09504670524818	-2.01254970389396
256	T7_lab_0.3_0.7_fusion	257	160	156	819	821	2.07423487843803	-2.01745238283158
257	T7_lab_0.3_0.7_fusion	258	160	153	821	817	2.06918193110931	-1.988342640089
258	T7_lab_0.3_0.7_fusion	259	159	153	825	815	2.0462798492809	-1.99322200853094
259	T7_lab_0.3_0.7_fusion	260	160	153	825	818	2.05914953386757	-1.98591190336518
260	T7_lab_0.3_0.7_fusion	261	158	151	820	816	2.04580900716188	-1.96475607522635
261	T7_lab_0.3_0.7_fusion	262	157	150	821	810	2.03038476990102	-1.96620181185272
262	T7_lab_0.3_0.7_fusion	263	158	148	820	810	2.04580900716188	-1.93998578769468
263	T7_lab_0.3_0.7_fusion	264	159	145	822	811	2.05374802391331	-1.89831814880478
264	T7_lab_0.3_0.7_fusion	265	159	144	824	808	2.04876319861255	-1.89222590209984
265	T7_lab_0.3_0.7_fusion	266	162	144	826	807	2.08236482446581	-1.89457066777779
266	T7_lab_0.3_0.7_fusion	267	163	142	830	811	2.08512148770212	-1.85904260089847
267	T7_lab_0.3_0.7_fusion	268	166	143	831	803	2.12094260426567	-1.89078585194604
268	T7_lab_0.3_0.7_fusion	269	167	142	842	801	2.10584417331209	-1.88225162213316
269	T7_lab_0.3_0.7_fusion	270	168	140	847	800	2.10594838691002	-1.85806071220082
270	T7_lab_0.3_0.7_fusion	271	169	137	848	797	2.11598558195376	-1.82508921004848
271	T7_lab_0.3_0.7_fusion	272	170	136	845	792	2.13606303346839	-1.82320531644525
272	T7_lab_0.3_0.7_fusion	273	170	136	853	788	2.11602961697631	-1.8324601657673
273	T7_lab_0.3_0.7_fusion	274	171	136	851	781	2.13347914578707	-1.84888426456419
274	T7_lab_0.3_0.7_fusion	275	172	135	852	788	2.14343690475212	-1.81898619396019
275	T7_lab_0.3_0.7_fusion	276	172	133	851	787	2.14595563201975	-1.79431530021934
276	T7_lab_0.3_0.7_fusion	277	171	134	850	787	2.1359891212527	-1.80780639270219
277	T7_lab_0.3_0.7_fusion	278	171	134	850	787	2.1359891212527	-1.80780639270219
278	T7_lab_0.3_0.7_fusion	279	169	133	853	794	2.10358238393527	-1.77849639958768
279	T7_lab_0.3_0.7_fusion	280	169	133	852	797	2.10605137734365	-1.77180193384269
280	T7_lab_0.3_0.7_fusion	281	172	137	851	806	2.14595563201975	-1.80470980199583
281	T7_lab_0.3_0.7_fusion	282	173	140	854	811	2.15084980401968	-1.83285890229427
282	T7_lab_0.3_0.7_fusion	283	173	138	856	811	2.14582445401029	-1.80667520369007
283	T7_lab_0.3_0.7_fusion	284	175	140	856	813	2.1706316731318	-1.82835002430585
284	T7_lab_0.3_0.7_fusion	285	177	142	865	813	2.17259617545529	-1.85446931036736
285	T7_lab_0.3_0.7_fusion	286	178	142	873	807	2.16484900521516	-1.86825718628087
286	T7_lab_0.3_0.7_fusion	287	179	142	872	806	2.17950765061564	-1.87057512323655
287	T7_lab_0.3_0.7_fusion	288	181	142	880	814	2.18382460330096	-1.85219109254136
288	T7_lab_0.3_0.7_fusion	289	184	144	877	815	2.22761473233393	-1.87597365508794
289	T7_lab_0.3_0.7_fusion	290	187	143	883	812	2.24855106410971	-1.8698288659023
290	T7_lab_0.3_0.7_fusion	291	186	143	882	812	2.23906247145677	-1.8698288659023
291	T7_lab_0.3_0.7_fusion	292	185	144	878	809	2.2371703986798	-1.8898869331232
292	T7_lab_0.3_0.7_fusion	293	186	146	888	815	2.22393367097395	-1.90202884474194
293	T7_lab_0.3_0.7_fusion	294	188	145	897	822	2.22529328806341	-1.87291486457503
294	T7_lab_0.3_0.7_fusion	295	189	145	899	820	2.23215302466839	-1.87748294961058
295	T7_lab_0.3_0.7_fusion	296	191	144	906	811	2.23834497653962	-1.88522629950268
296	T7_lab_0.3_0.7_fusion	297	191	144	907	814	2.23587712099768	-1.87827829102785
297	T7_lab_0.3_0.7_fusion	298	189	144	910	815	2.20517095513943	-1.87597365508794
298	T7_lab_0.3_0.7_fusion	299	189	144	912	822	2.20033505392202	-1.85999821033658
299	T7_lab_0.3_0.7_fusion	300	189	144	913	827	2.19792504838651	-1.84875275561871
300	T7_lab_0.3_0.7_fusion	301	192	146	917	830	2.22307310635648	-1.86765482947552
301	T7_lab_0.3_0.7_fusion	302	189	147	925	834	2.16941142613717	-1.87142805545406
302	T7_lab_0.3_0.7_fusion	303	186	149	930	836	2.12349795680093	-1.8923516481061
303	T7_lab_0.3_0.7_fusion	304	186	149	937	838	2.107634044637	-1.88783529572398
304	T7_lab_0.3_0.7_fusion	305	184	149	936	841	2.08719884642827	-1.88110104377728
305	T7_lab_0.3_0.7_fusion	306	186	150	946	846	2.08758255795441	-1.88253364964622
306	T7_lab_0.3_0.7_fusion	307	187	150	942	849	2.10771824799243	-1.87588158727998
307	T7_lab_0.3_0.7_fusion	308	188	150	946	846	2.11002968223349	-1.88253364964622
308	T7_lab_0.3_0.7_fusion	309	188	150	952	846	2.09673117583285	-1.88253364964622
309	T7_lab_0.3_0.7_fusion	310	189	151	958	844	2.09468222252284	-1.89957459405771
310	T7_lab_0.3_0.7_fusion	311	189	152	951	849	2.11010049335109	-1.90089334177704
311	T7_lab_0.3_0.7_fusion	312	190	149	954	852	2.11459440142651	-1.85681452795387
312	T7_lab_0.3_0.7_fusion	313	189	149	948	849	2.11677802655789	-1.86337571003144
313	T7_lab_0.3_0.7_fusion	314	192	151	952	852	2.14134247744632	-1.88173821289285
314	T7_lab_0.3_0.7_fusion	315	192	151	949	852	2.14811173712212	-1.88173821289285
315	T7_lab_0.3_0.7_fusion	316	190	151	947	855	2.13022498306324	-1.87513562267217
316	T7_lab_0.3_0.7_fusion	317	191	152	951	847	2.13242959910083	-1.90538187387097
317	T7_lab_0.3_0.7_fusion	318	193	152	951	845	2.15475870485058	-1.90989165345409
318	T7_lab_0.3_0.7_fusion	319	193	153	952	849	2.15249530284969	-1.91339921902558
319	T7_lab_0.3_0.7_fusion	320	191	152	954	845	2.12572384564454	-1.90989165345409
320	T7_lab_0.3_0.7_fusion	321	192	153	953	848	2.13909552836191	-1.91565558602914
321	T7_lab_0.3_0.7_fusion	322	191	155	956	849	2.12127672462855	-1.93841097352264
322	T7_lab_0.3_0.7_fusion	323	194	155	962	846	2.14115698346872	-1.94528477130109
323	T7_lab_0.3_0.7_fusion	324	196	154	961	845	2.16548178737244	-1.93502180678902
324	T7_lab_0.3_0.7_fusion	325	197	152	967	840	2.1630253231116	-1.92126005615323
325	T7_lab_0.3_0.7_fusion	326	196	153	958	846	2.17226304557924	-1.92018432263914
326	T7_lab_0.3_0.7_fusion	327	198	153	953	853	2.20594226362322	-1.90442665527868
327	T7_lab_0.3_0.7_fusion	328	198	152	955	849	2.20132248924914	-1.90089334177704
328	T7_lab_0.3_0.7_fusion	329	196	152	961	849	2.16548178737244	-1.90089334177704
329	T7_lab_0.3_0.7_fusion	330	200	152	968	852	2.1936962363646	-1.89420005536234
330	T7_lab_0.3_0.7_fusion	331	200	152	966	852	2.19823805051857	-1.89420005536234
331	T7_lab_0.3_0.7_fusion	332	198	154	971	853	2.1650494101266	-1.91687388831972
332	T7_lab_0.3_0.7_fusion	333	197	159	972	857	2.15189864963881	-1.96987266704404
333	T7_lab_0.3_0.7_fusion	334	197	163	978	854	2.13869681743243	-2.02652322575265
334	T7_lab_0.3_0.7_fusion	335	197	165	976	849	2.14307939287799	-2.06346974600797
335	T7_lab_0.3_0.7_fusion	336	197	166	979	852	2.13651224458521	-2.06866584993518
336	T7_lab_0.3_0.7_fusion	337	197	168	981	852	2.13215646019258	-2.09358953487416
337	T7_lab_0.3_0.7_fusion	338	195	171	981	856	2.11051020171347	-2.12101723488878
338	T7_lab_0.3_0.7_fusion	339	196	171	969	856	2.14760371276049	-2.12101723488878
339	T7_lab_0.3_0.7_fusion	340	193	175	980	863	2.09099543705398	-2.15302515898125
340	T7_lab_0.3_0.7_fusion	341	191	172	980	860	2.06932709055601	-2.12349795680093
341	T7_lab_0.3_0.7_fusion	342	192	173	980	855	2.080161263805	-2.14833419021381
342	T7_lab_0.3_0.7_fusion	343	194	172	978	859	2.10612783036493	-2.12597001495786
343	T7_lab_0.3_0.7_fusion	344	194	173	981	858	2.09968707247391	-2.14082253220607
344	T7_lab_0.3_0.7_fusion	345	192	174	983	850	2.07381285709959	-2.17346261460801
345	T7_lab_0.3_0.7_fusion	346	191	174	984	840	2.06091519181391	-2.19933716954382
346	T7_lab_0.3_0.7_fusion	347	191	172	983	840	2.06301174846886	-2.17405743196286
347	T7_lab_0.3_0.7_fusion	348	191	174	985	831	2.05882289212679	-2.22315670567607
348	T7_lab_0.3_0.7_fusion	349	211	175	1057	833	2.11947998526489	-2.23056508067325
349	T7_lab_0.3_0.7_fusion	350	212	175	1056	827	2.1315415096676	-2.24674814050885
350	T7_lab_0.3_0.7_fusion	351	216	173	1063	827	2.1574579429398	-2.22107101890303
351	T7_lab_0.3_0.7_fusion	352	217	173	1075	826	2.14325142616652	-2.22375996686781
352	T7_lab_0.3_0.7_fusion	353	223	168	1099	821	2.15441330467065	-2.17264102766478
353	T7_lab_0.3_0.7_fusion	354	223	168	1100	826	2.15245474712095	-2.15948944759417
354	T7_lab_0.3_0.7_fusion	355	227	168	1102	819	2.18708727855632	-2.17794662235993
355	T7_lab_0.3_0.7_fusion	356	232	166	1112	811	2.21515973910889	-2.17324698414892
356	T7_lab_0.3_0.7_fusion	357	232	169	1119	810	2.20130261831017	-2.21525404135406
357	T7_lab_0.3_0.7_fusion	358	233	169	1124	806	2.20095651216467	-2.22624785793646
358	T7_lab_0.3_0.7_fusion	359	231	166	1129	804	2.17240047839245	-2.19216828873728
359	T7_lab_0.3_0.7_fusion	360	232	166	1139	802	2.16264936776917	-2.19763504257453
360	T7_lab_0.3_0.7_fusion	361	231	164	1150	800	2.13273055661311	-2.17658540572096
361	T7_lab_0.3_0.7_fusion	362	230	162	1154	795	2.11613747861445	-2.16356395598586
362	T7_lab_0.3_0.7_fusion	363	232	160	1158	794	2.12716548349662	-2.13954454085736
363	T7_lab_0.3_0.7_fusion	364	232	159	1163	795	2.11802031804736	-2.12349795680093
364	T7_lab_0.3_0.7_fusion	365	232	156	1162	794	2.119843054982	-2.08605592733593
365	T7_lab_0.3_0.7_fusion	366	233	156	1167	793	2.11985871437283	-2.08868651488616
366	T7_lab_0.3_0.7_fusion	367	233	155	1165	791	2.12349795680093	-2.08054477436248
367	T7_lab_0.3_0.7_fusion	368	236	157	1174	793	2.13435058690383	-2.10207553100723
368	T7_lab_0.3_0.7_fusion	369	237	157	1176	793	2.13974921667441	-2.10207553100723
369	T7_lab_0.3_0.7_fusion	370	237	156	1181	787	2.13069015987223	-2.10461042732494
370	T7_lab_0.3_0.7_fusion	371	240	155	1190	786	2.14134247744632	-2.0937797920111
371	T7_lab_0.3_0.7_fusion	372	241	154	1195	781	2.14126781418002	-2.09358953487416
372	T7_lab_0.3_0.7_fusion	373	243	155	1206	783	2.13934495647855	-2.10180193680808
373	T7_lab_0.3_0.7_fusion	374	244	156	1211	779	2.13927952708269	-2.12622388485844
374	T7_lab_0.3_0.7_fusion	375	244	155	1222	781	2.12002251006313	-2.1071842721136
375	T7_lab_0.3_0.7_fusion	376	240	155	1230	779	2.07170532370823	-2.11259424457089
376	T7_lab_0.3_0.7_fusion	377	239	155	1238	777	2.04974156573273	-2.11803206759424
377	T7_lab_0.3_0.7_fusion	378	239	153	1244	775	2.03985535239318	-2.09609798316479
378	T7_lab_0.3_0.7_fusion	379	237	151	1251	768	2.01146688953566	-2.087553329928
379	T7_lab_0.3_0.7_fusion	380	239	151	1263	767	2.00916869230175	-2.09027504222256
380	T7_lab_0.3_0.7_fusion	381	240	150	1261	766	2.02077521662262	-2.07914290809491
381	T7_lab_0.3_0.7_fusion	382	242	151	1261	765	2.03761501009447	-2.09573981357478
382	T7_lab_0.3_0.7_fusion	383	241	150	1269	764	2.01640270917662	-2.08458569057683
383	T7_lab_0.3_0.7_fusion	384	239	148	1269	755	1.99966907673532	-2.08130925567244
384	T7_lab_0.3_0.7_fusion	385	242	148	1276	750	2.01366185558709	-2.09518465071025
385	T7_lab_0.3_0.7_fusion	386	243	146	1281	747	2.01409056792594	-2.07517203275058
386	T7_lab_0.3_0.7_fusion	387	240	147	1290	743	1.97534693655901	-2.10063391419742
387	T7_lab_0.3_0.7_fusion	388	237	147	1294	742	1.94462525410286	-2.10346495720847
388	T7_lab_0.3_0.7_fusion	389	238	147	1306	741	1.93488711224587	-2.10630364136125
389	T7_lab_0.3_0.7_fusion	390	236	146	1310	739	1.91276915192756	-2.0976366826315
390	T7_lab_0.3_0.7_fusion	391	236	146	1313	739	1.90839877305796	-2.0976366826315
391	T7_lab_0.3_0.7_fusion	392	238	145	1315	735	1.92164453885408	-2.09460682813698
392	T7_lab_0.3_0.7_fusion	393	241	146	1329	735	1.92536872682101	-2.10905239246895
393	T7_lab_0.3_0.7_fusion	394	240	146	1332	727	1.91306122234318	-2.1322606718909
394	T7_lab_0.3_0.7_fusion	395	241	146	1342	723	1.90671761396805	-2.14405741143109
395	T7_lab_0.3_0.7_fusion	396	245	145	1345	726	1.93404089002316	-2.12057302848578
396	T7_lab_0.3_0.7_fusion	397	244	145	1341	723	1.93189225003515	-2.12937208669527
397	T7_lab_0.3_0.7_fusion	398	243	145	1348	727	1.91398369251716	-2.11765614674096
398	T7_lab_0.3_0.7_fusion	399	244	145	1354	723	1.91334380154885	-2.12937208669527
399	T7_lab_0.3_0.7_fusion	400	245	145	1359	726	1.9141169956447	-2.12057302848578
400	T7_lab_0.3_0.7_fusion	401	244	144	1359	723	1.9063042732135	-2.11468676195944
401	T7_lab_0.3_0.7_fusion	402	247	144	1363	728	1.92407921984531	-2.10016281441851
402	T7_lab_0.3_0.7_fusion	403	247	143	1361	730	1.92690666910298	-2.07986443714064
403	T7_lab_0.3_0.7_fusion	404	251	145	1365	728	1.9523735793298	-2.11474727840752
404	T7_lab_0.3_0.7_fusion	405	255	145	1375	730	1.96906174176087	-2.1089534502475
405	T7_lab_0.3_0.7_fusion	406	254	147	1391	735	1.93877958672695	-2.12349795680093
406	T7_lab_0.3_0.7_fusion	407	257	148	1395	736	1.95605367346896	-2.13503870656616
407	T7_lab_0.3_0.7_fusion	408	257	149	1396	737	1.95465248888911	-2.1465481381502
408	T7_lab_0.3_0.7_fusion	409	258	149	1403	737	1.95246782913272	-2.1465481381502
409	T7_lab_0.3_0.7_fusion	410	257	149	1404	739	1.9435148678698	-2.14073880624722
410	T7_lab_0.3_0.7_fusion	411	255	149	1410	740	1.92018432263914	-2.13784591596851
411	T7_lab_0.3_0.7_fusion	412	255	150	1406	745	1.92564715143755	-2.13774962094054
412	T7_lab_0.3_0.7_fusion	413	257	152	1413	751	1.93113579227827	-2.1489460015562
413	T7_lab_0.3_0.7_fusion	414	259	155	1421	754	1.93520749757721	-2.18264047283916
414	T7_lab_0.3_0.7_fusion	415	260	156	1419	755	1.94541743752024	-2.19381245868176
415	T7_lab_0.3_0.7_fusion	416	261	158	1422	761	1.94877977048187	-2.20441969234263
416	T7_lab_0.3_0.7_fusion	417	263	159	1423	761	1.96233296780972	-2.21837171571188
417	T7_lab_0.3_0.7_fusion	418	264	159	1438	762	1.94924708134717	-2.21546046674113
418	T7_lab_0.3_0.7_fusion	419	263	157	1446	762	1.93112020276157	-2.18759303948653
419	T7_lab_0.3_0.7_fusion	420	264	157	1443	756	1.94249293345616	-2.20495488900626
420	T7_lab_0.3_0.7_fusion	421	264	157	1443	760	1.94249293345616	-2.19334986327465
421	T7_lab_0.3_0.7_fusion	422	267	156	1457	762	1.94568961724725	-2.17365932585922
422	T7_lab_0.3_0.7_fusion	423	267	156	1456	766	1.94702594253382	-2.16230862441871
423	T7_lab_0.3_0.7_fusion	424	267	155	1475	760	1.92194560835881	-2.16540910068516
424	T7_lab_0.3_0.7_fusion	425	268	155	1478	753	1.92522818816864	-2.18553906576457
425	T7_lab_0.3_0.7_fusion	426	267	158	1484	754	1.91028960399545	-2.22488512715217
426	T7_lab_0.3_0.7_fusion	427	266	158	1505	750	1.87657958973106	-2.23675118116365
427	T7_lab_0.3_0.7_fusion	428	265	156	1508	748	1.86580556549154	-2.21434278917744
428	T7_lab_0.3_0.7_fusion	429	265	155	1514	746	1.85841135585287	-2.20604680498757
429	T7_lab_0.3_0.7_fusion	430	266	155	1525	742	1.85196870986573	-2.21793924059397
430	T7_lab_0.3_0.7_fusion	431	266	156	1530	746	1.84591652453937	-2.22027936501974
431	T7_lab_0.3_0.7_fusion	432	263	154	1549	743	1.80271130612862	-2.20066410058778
432	T7_lab_0.3_0.7_fusion	433	262	153	1570	739	1.77183587478295	-2.19820830440151
433	T7_lab_0.3_0.7_fusion	434	260	153	1572	741	1.75607337394479	-2.19227521855967
434	T7_lab_0.3_0.7_fusion	435	262	151	1585	742	1.75506771193011	-2.16070209890122
435	T7_lab_0.3_0.7_fusion	436	263	151	1593	743	1.75291890344835	-2.1577940207062
436	T7_lab_0.3_0.7_fusion	437	266	153	1594	743	1.77180193384269	-2.18637407396058
437	T7_lab_0.3_0.7_fusion	438	268	154	1608	748	1.76958163066745	-2.18595377905979
438	T7_lab_0.3_0.7_fusion	439	275	154	1612	741	1.8112963341199	-2.20660381475941
439	T7_lab_0.3_0.7_fusion	440	277	157	1632	737	1.8021107047606	-2.26179904489652
440	T7_lab_0.3_0.7_fusion	441	277	155	1629	736	1.80542950900509	-2.23602026701185
441	T7_lab_0.3_0.7_fusion	442	281	154	1647	731	1.81148429223152	-2.23678991345652
442	T7_lab_0.3_0.7_fusion	443	283	151	1662	725	1.80791191869634	-2.21136683777201
443	T7_lab_0.3_0.7_fusion	444	281	149	1668	725	1.78867783531494	-2.18207721078165
444	T7_lab_0.3_0.7_fusion	445	282	149	1670	722	1.79289348448462	-2.19114401359653
445	T7_lab_0.3_0.7_fusion	446	286	149	1678	717	1.80965558893047	-2.20642395790334
446	T7_lab_0.3_0.7_fusion	447	289	150	1688	721	1.81780482676383	-2.20890910901623
447	T7_lab_0.3_0.7_fusion	448	289	150	1700	719	1.80497326328079	-2.21505350153088
448	T7_lab_0.3_0.7_fusion	449	290	150	1717	718	1.79328598565018	-2.21813853426281
449	T7_lab_0.3_0.7_fusion	450	291	150	1728	718	1.78801477265356	-2.21813853426281
450	T7_lab_0.3_0.7_fusion	451	298	150	1751	720	1.8069742750619	-2.21197703833431
451	T7_lab_0.3_0.7_fusion	452	299	149	1767	714	1.79662107833469	-2.21569464680209
452	T7_lab_0.3_0.7_fusion	453	302	149	1774	716	1.80748698690497	-2.20950555560991
453	T7_lab_0.3_0.7_fusion	454	304	149	1789	710	1.80420172964641	-2.22817743354464
454	T7_lab_0.3_0.7_fusion	455	304	147	1805	706	1.7882088057271	-2.21072379355338
455	T7_lab_0.3_0.7_fusion	456	304	147	1816	705	1.77737714445893	-2.21385957198395
456	T7_lab_0.3_0.7_fusion	457	305	147	1835	707	1.764759882355	-2.20759688578315
457	T7_lab_0.3_0.7_fusion	458	305	148	1839	704	1.7609213616756	-2.23208592050098
458	T7_lab_0.3_0.7_fusion	459	307	150	1857	706	1.75528775642942	-2.25584060566671
459	T7_lab_0.3_0.7_fusion	460	307	152	1856	706	1.75623349336715	-2.28591848040894
460	T7_lab_0.3_0.7_fusion	461	307	154	1860	705	1.75245664714486	-2.31928145636414
461	T7_lab_0.3_0.7_fusion	462	306	155	1866	711	1.74113176522263	-2.31464263926965
462	T7_lab_0.3_0.7_fusion	463	306	155	1875	714	1.73277433274956	-2.30491725002903
463	T7_lab_0.3_0.7_fusion	464	305	157	1890	714	1.71340443604308	-2.33465811777133
464	T7_lab_0.3_0.7_fusion	465	304	163	1890	713	1.70778671658065	-2.42728027320163
465	T7_lab_0.3_0.7_fusion	466	301	165	1890	717	1.69093355819334	-2.44335538962451
466	T7_lab_0.3_0.7_fusion	467	299	168	1905	715	1.6664721498254	-2.49473885833956
467	T7_lab_0.3_0.7_fusion	468	298	168	1913	717	1.65395293028405	-2.48778003307222
468	T7_lab_0.3_0.7_fusion	469	298	169	1921	720	1.64706504718032	-2.49216079652332
469	T7_lab_0.3_0.7_fusion	470	294	171	1922	715	1.62411134052933	-2.53928776652419
470	T7_lab_0.3_0.7_fusion	471	296	174	1930	721	1.62838185288362	-2.56233456645882
471	T7_lab_0.3_0.7_fusion	472	298	176	1937	727	1.63345996676995	-2.57039642638903
472	T7_lab_0.3_0.7_fusion	473	300	176	1938	734	1.64357426996976	-2.54588310897115
473	T7_lab_0.3_0.7_fusion	474	299	178	1954	738	1.6246824183303	-2.56085796958378
474	T7_lab_0.3_0.7_fusion	475	300	179	1960	730	1.62512598734765	-2.60346667306416
475	T7_lab_0.3_0.7_fusion	476	300	176	1970	730	1.6168766168535	-2.55983315340387
476	T7_lab_0.3_0.7_fusion	477	299	175	1984	734	1.60011564789183	-2.53141786403381
477	T7_lab_0.3_0.7_fusion	478	301	175	1998	739	1.59953174423694	-2.51429054425009
478	T7_lab_0.3_0.7_fusion	479	300	177	2001	747	1.59182755382379	-2.51579075203323
479	T7_lab_0.3_0.7_fusion	480	300	178	2015	750	1.58076770977737	-2.51988424207044
480	T7_lab_0.3_0.7_fusion	481	300	179	2026	751	1.57218506179734	-2.53066667288527
481	T7_lab_0.3_0.7_fusion	482	301	180	2032	756	1.57276792568179	-2.52797375809635
482	T7_lab_0.3_0.7_fusion	483	303	178	2037	758	1.57933205918184	-2.49328915772141
483	T7_lab_0.3_0.7_fusion	484	304	177	2056	761	1.56990121319913	-2.46950813635851
484	T7_lab_0.3_0.7_fusion	485	307	171	2061	761	1.58154748359507	-2.38579599614297
485	T7_lab_0.3_0.7_fusion	486	302	168	2064	763	1.5535280594813	-2.33779591574415
486	T7_lab_0.3_0.7_fusion	487	302	168	2063	764	1.55428110265119	-2.33473597344605
487	T7_lab_0.3_0.7_fusion	488	305	166	2065	769	1.56820067027672	-2.29194187795159
488	T7_lab_0.3_0.7_fusion	489	302	167	2074	777	1.54603756739123	-2.28200874379508
489	T7_lab_0.3_0.7_fusion	490	303	164	2079	778	1.54742636101655	-2.23813409328633
490	T7_lab_0.3_0.7_fusion	491	305	159	2087	780	1.55166956594223	-2.16433445597018
491	T7_lab_0.3_0.7_fusion	492	293	157	2057	784	1.51235999354077	-2.12620650011318
492	T7_lab_0.3_0.7_fusion	493	294	156	2064	789	1.51237499830299	-2.09927554664731
493	T7_lab_0.3_0.7_fusion	494	295	155	2069	787	1.51385185417176	-2.09111933484209
494	T7_lab_0.3_0.7_fusion	495	296	155	2088	791	1.50516138700449	-2.08054477436248
495	T7_lab_0.3_0.7_fusion	496	294	155	2088	793	1.49499137763284	-2.0752974987651
496	T7_lab_0.3_0.7_fusion	497	293	153	2089	805	1.48919315783311	-2.01798253037604
497	T7_lab_0.3_0.7_fusion	498	292	156	2103	805	1.47423063096974	-2.05755081528538
498	T7_lab_0.3_0.7_fusion	499	294	156	2105	805	1.48291781306289	-2.05755081528538
499	T7_lab_0.3_0.7_fusion	500	284	156	2071	810	1.45599570191083	-2.04484988432683
500	T7_lab_0.3_0.7_fusion	501	283	156	2077	819	1.44667771250521	-2.02237900647708
501	T7_lab_0.3_0.7_fusion	502	280	156	2078	828	1.43065309890342	-2.00039662597189
502	T7_lab_0.3_0.7_fusion	503	274	156	2084	832	1.39596554741712	-1.99077933450088
503	T7_lab_0.3_0.7_fusion	504	272	156	2074	837	1.39245767659078	-1.97888698483241
504	T7_lab_0.3_0.7_fusion	505	274	155	2082	836	1.39730653257314	-1.9685537278956
505	T7_lab_0.3_0.7_fusion	506	272	157	2083	841	1.38644129680714	-1.98209975753714
506	T7_lab_0.3_0.7_fusion	507	269	157	2075	842	1.37643602501073	-1.97974571982035
507	T7_lab_0.3_0.7_fusion	508	269	159	2072	844	1.37842893431335	-2.00021430765017
508	T7_lab_0.3_0.7_fusion	509	268	159	2075	851	1.37131916246422	-1.983761310995
509	T7_lab_0.3_0.7_fusion	510	267	160	2074	853	1.36686102812403	-1.99155728656594
510	T7_lab_0.3_0.7_fusion	511	267	160	2081	859	1.36226322553063	-1.9776465255422
511	T7_lab_0.3_0.7_fusion	512	267	159	2095	860	1.35315979586122	-1.96300101820551
512	T7_lab_0.3_0.7_fusion	513	267	158	2102	864	1.34865355486644	-1.94162428920456
513	T7_lab_0.3_0.7_fusion	514	265	160	2110	878	1.33347620510011	-1.93485007453388
514	T7_lab_0.3_0.7_fusion	515	265	162	2113	876	1.33158295918658	-1.96350838471319
515	T7_lab_0.3_0.7_fusion	516	263	162	2107	871	1.32529654161995	-1.97477995982636
516	T7_lab_0.3_0.7_fusion	517	263	164	2106	874	1.32592583722376	-1.99229785420683
517	T7_lab_0.3_0.7_fusion	518	262	164	2100	878	1.32465824924249	-1.98322132639723
518	T7_lab_0.3_0.7_fusion	519	260	164	2091	882	1.32020437295132	-1.97422712537048
519	T7_lab_0.3_0.7_fusion	520	261	165	2096	886	1.32212062672959	-1.9772977588722
520	T7_lab_0.3_0.7_fusion	521	260	167	2092	895	1.3195733001153	-1.98114055187573
521	T7_lab_0.3_0.7_fusion	522	258	167	2094	900	1.30817209373123	-1.97013421547642
522	T7_lab_0.3_0.7_fusion	523	255	167	2100	905	1.28926661662914	-1.9592494960539
523	T7_lab_0.3_0.7_fusion	524	254	167	2105	912	1.2811602874761	-1.94421139685173
524	T7_lab_0.3_0.7_fusion	525	255	168	2111	916	1.28254850541032	-1.94731253680435
525	T7_lab_0.3_0.7_fusion	526	256	168	2108	922	1.2894105240537	-1.93464022094662
526	T7_lab_0.3_0.7_fusion	527	257	167	2117	925	1.28894420145924	-1.91688734478787
527	T7_lab_0.3_0.7_fusion	528	256	166	2118	923	1.28332265566818	-1.90953770763248
528	T7_lab_0.3_0.7_fusion	529	257	166	2124	940	1.2846962685919	-1.87500351504763
529	T7_lab_0.3_0.7_fusion	530	257	167	2126	950	1.28348771142484	-1.86644294097766
530	T7_lab_0.3_0.7_fusion	531	259	168	2130	950	1.29104687983907	-1.87761924601346
531	T7_lab_0.3_0.7_fusion	532	259	170	2137	958	1.28681790082228	-1.88410570279832
532	T7_lab_0.3_0.7_fusion	533	257	170	2129	966	1.28167913315604	-1.86850234294078
533	T7_lab_0.3_0.7_fusion	534	259	170	2133	967	1.28923106144267	-1.86657007578159
534	T7_lab_0.3_0.7_fusion	535	259	171	2135	969	1.28802335084647	-1.87367466776553
535	T7_lab_0.3_0.7_fusion	536	254	173	2140	979	1.26020673137252	-1.8762264888997
536	T7_lab_0.3_0.7_fusion	537	254	176	2144	982	1.257855599411	-1.90293095925135
537	T7_lab_0.3_0.7_fusion	538	255	175	2147	988	1.26104326731308	-1.8806282512154
538	T7_lab_0.3_0.7_fusion	539	254	176	2146	993	1.2566833201944	-1.88185116010556
539	T7_lab_0.3_0.7_fusion	540	254	177	2143	994	1.25844255956005	-1.89063952894248
540	T7_lab_0.3_0.7_fusion	541	252	176	2146	1006	1.2467881759409	-1.85753300396106
541	T7_lab_0.3_0.7_fusion	542	251	176	2138	1007	1.24648734134012	-1.85568838330171
542	T7_lab_0.3_0.7_fusion	543	250	176	2145	1011	1.23746967179542	-1.84834639167638
543	T7_lab_0.3_0.7_fusion	544	249	177	2145	1006	1.23251979310823	-1.86808716875629
544	T7_lab_0.3_0.7_fusion	545	249	176	2144	1012	1.23309466241472	-1.84651996243559
545	T7_lab_0.3_0.7_fusion	546	250	177	2140	1020	1.24036095607531	-1.8424467566361
546	T7_lab_0.3_0.7_fusion	547	251	181	2138	1020	1.24648734134012	-1.88408397147534
547	T7_lab_0.3_0.7_fusion	548	251	181	2144	1028	1.24299903721323	-1.8694218394016
548	T7_lab_0.3_0.7_fusion	549	251	182	2140	1036	1.24532239989961	-1.8652346917846
549	T7_lab_0.3_0.7_fusion	550	249	182	2130	1037	1.24119950996111	-1.86343600837883
550	T7_lab_0.3_0.7_fusion	551	247	181	2134	1048	1.22892220086652	-1.83374585010004
551	T7_lab_0.3_0.7_fusion	552	248	180	2142	1066	1.22928920001548	-1.79282191474751
552	T7_lab_0.3_0.7_fusion	553	246	183	2137	1067	1.22222858533699	-1.82099403043379
553	T7_lab_0.3_0.7_fusion	554	248	183	2154	1073	1.22244079221595	-1.81081139839036
554	T7_lab_0.3_0.7_fusion	555	245	184	2153	1089	1.20821411847708	-1.79395603329372
555	T7_lab_0.3_0.7_fusion	556	244	185	2151	1090	1.20440144458258	-1.80205101838611
556	T7_lab_0.3_0.7_fusion	557	244	184	2154	1098	1.20272400524473	-1.77925147564377
557	T7_lab_0.3_0.7_fusion	558	241	181	2152	1110	1.18904044514179	-1.73132040622058
558	T7_lab_0.3_0.7_fusion	559	242	182	2151	1118	1.1945293015942	-1.72842856948913
559	T7_lab_0.3_0.7_fusion	560	240	182	2157	1123	1.18136186748313	-1.72073298369443
560	T7_lab_0.3_0.7_fusion	561	239	181	2160	1138	1.174805582582	-1.6887220130974
561	T7_lab_0.3_0.7_fusion	562	239	183	2162	1151	1.17371880590986	-1.68809785445079
562	T7_lab_0.3_0.7_fusion	563	237	184	2178	1153	1.15534668448536	-1.69437824827134
563	T7_lab_0.3_0.7_fusion	564	238	183	2181	1159	1.15862566189505	-1.67644575536916
564	T7_lab_0.3_0.7_fusion	565	237	180	2184	1158	1.15217265513238	-1.65038701305772
565	T7_lab_0.3_0.7_fusion	566	235	179	2183	1160	1.14297301843385	-1.63838850977313
566	T7_lab_0.3_0.7_fusion	567	233	180	2185	1159	1.13220829275656	-1.64896303806802
567	T7_lab_0.3_0.7_fusion	568	233	184	2192	1159	1.12859266408444	-1.6856066611362
568	T7_lab_0.3_0.7_fusion	569	235	185	2189	1164	1.13984015497538	-1.68748763749215
569	T7_lab_0.3_0.7_fusion	570	238	185	2188	1166	1.15491890703524	-1.68459314754791
570	T7_lab_0.3_0.7_fusion	571	241	187	2193	1163	1.16681032282039	-1.70719741152956
571	T7_lab_0.3_0.7_fusion	572	245	187	2196	1169	1.18455600959979	-1.69843506382282
572	T7_lab_0.3_0.7_fusion	573	245	188	2209	1170	1.17758487871487	-1.70605818751528
573	T7_lab_0.3_0.7_fusion	574	244	190	2210	1173	1.17224774085843	-1.71979800422923
574	T7_lab_0.3_0.7_fusion	575	246	194	2211	1176	1.18132179414977	-1.75152467525247
575	T7_lab_0.3_0.7_fusion	576	245	193	2228	1180	1.16754263782816	-1.73658943077365
576	T7_lab_0.3_0.7_fusion	577	247	193	2229	1189	1.17654552563892	-1.72344451498141
577	T7_lab_0.3_0.7_fusion	578	244	194	2223	1192	1.16539249091189	-1.72801427692693
578	T7_lab_0.3_0.7_fusion	579	246	194	2224	1192	1.17441658582066	-1.72801427692693
579	T7_lab_0.3_0.7_fusion	580	247	194	2231	1193	1.17549080082885	-1.72656581567218
580	T7_lab_0.3_0.7_fusion	581	247	194	2232	1198	1.17496414724424	-1.71935978138306
581	T7_lab_0.3_0.7_fusion	582	240	193	2234	1201	1.14064348619567	-1.70622441991083
582	T7_lab_0.3_0.7_fusion	583	237	193	2224	1212	1.13145012536381	-1.69073888474662
583	T7_lab_0.3_0.7_fusion	584	238	193	2233	1210	1.13164467917291	-1.69353349447347
584	T7_lab_0.3_0.7_fusion	585	240	197	2232	1215	1.14166556817255	-1.72151891971105
585	T7_lab_0.3_0.7_fusion	586	242	203	2229	1218	1.1527288145936	-1.76958163066745
586	T7_lab_0.3_0.7_fusion	587	241	212	2224	1221	1.1505463300113	-1.84349535971252
587	T7_lab_0.3_0.7_fusion	588	238	218	2228	1228	1.13418427674736	-1.88486382159041
588	T7_lab_0.3_0.7_fusion	589	237	228	2225	1237	1.13094160845353	-1.95698275727814
589	T7_lab_0.3_0.7_fusion	590	234	237	2215	1233	1.12166709230569	-2.04083136967486
590	T7_lab_0.3_0.7_fusion	591	232	240	2211	1234	1.11409209854775	-2.06498990936882
591	T7_lab_0.3_0.7_fusion	592	231	248	2212	1234	1.10878849010175	-2.13382290634778
592	T7_lab_0.3_0.7_fusion	593	230	256	2210	1246	1.10498762457967	-2.18144252384045
593	T7_lab_0.3_0.7_fusion	594	230	259	2203	1233	1.10849870645532	-2.23027563183877
594	T7_lab_0.3_0.7_fusion	595	230	266	2196	1233	1.11203217227736	-2.2905533516182
595	T7_lab_0.3_0.7_fusion	596	230	275	2199	1241	1.11051507518012	-2.35278782481973
596	T7_lab_0.3_0.7_fusion	597	222	287	2196	1248	1.07335279237206	-2.44168234616133
597	T7_lab_0.3_0.7_fusion	598	220	300	2202	1259	1.06078462873798	-2.52998168006465
598	T7_lab_0.3_0.7_fusion	599	221	305	2207	1259	1.06319222576576	-2.57214804139907
599	T7_lab_0.3_0.7_fusion	600	220	311	2191	1263	1.06611033887769	-2.61444126906212
600	T7_lab_0.3_0.7_fusion	601	220	316	2191	1270	1.06611033887769	-2.6418321037366
601	T7_lab_0.3_0.7_fusion	602	213	320	2189	1274	1.03313171493513	-2.66687341513461
602	T7_lab_0.3_0.7_fusion	603	213	319	2179	1270	1.03787302615557	-2.66691278826574
603	T7_lab_0.3_0.7_fusion	604	211	319	2182	1275	1.02671418167965	-2.65645430674313
604	T7_lab_0.3_0.7_fusion	605	213	319	2177	1275	1.03882651538493	-2.65645430674313
605	T7_lab_0.3_0.7_fusion	606	215	321	2174	1287	1.05002773852852	-2.64818509764219
606	T7_lab_0.3_0.7_fusion	607	216	323	2176	1292	1.05394200061811	-2.65437244600117
607	T7_lab_0.3_0.7_fusion	608	217	319	2168	1295	1.06272845162777	-2.61542798540347
608	T7_lab_0.3_0.7_fusion	609	216	319	2181	1299	1.05152581079551	-2.60737431955157
609	T7_lab_0.3_0.7_fusion	610	215	318	2171	1318	1.05147872112437	-2.56173122254437
610	T7_lab_0.3_0.7_fusion	611	213	313	2175	1323	1.0397817581577	-2.51192313106082
611	T7_lab_0.3_0.7_fusion	612	213	312	2183	1321	1.03597128904855	-2.50768873021155
612	T7_lab_0.3_0.7_fusion	613	212	314	2181	1317	1.03205311059559	-2.53142884751516
613	T7_lab_0.3_0.7_fusion	614	213	313	2189	1323	1.03313171493513	-2.51192313106082
614	T7_lab_0.3_0.7_fusion	615	215	309	2195	1333	1.03998191506196	-2.4612185620836
615	T7_lab_0.3_0.7_fusion	616	215	306	2212	1332	1.03198928732414	-2.43915305848756
616	T7_lab_0.3_0.7_fusion	617	218	301	2209	1335	1.0478102186116	-2.39390593631866
617	T7_lab_0.3_0.7_fusion	618	217	298	2205	1353	1.04489582001316	-2.33851585782217
618	T7_lab_0.3_0.7_fusion	619	218	298	2203	1357	1.05066399133591	-2.33162266443139
619	T7_lab_0.3_0.7_fusion	620	218	299	2207	1370	1.04875975211283	-2.31724777037766
620	T7_lab_0.3_0.7_fusion	621	218	299	2217	1374	1.04402921646956	-2.31050177977976
621	T7_lab_0.3_0.7_fusion	622	219	298	2214	1369	1.05023950437987	-2.31118477402001
622	T7_lab_0.3_0.7_fusion	623	217	295	2209	1375	1.04300374971888	-2.277934171841
623	T7_lab_0.3_0.7_fusion	624	218	296	2210	1376	1.04733609634073	-2.28399489539635
624	T7_lab_0.3_0.7_fusion	625	219	298	2215	1391	1.04976535561942	-2.27463116867965
625	T7_lab_0.3_0.7_fusion	626	217	299	2229	1393	1.03364525936699	-2.27898739800244
626	T7_lab_0.3_0.7_fusion	627	215	296	2220	1393	1.02827040700946	-2.2561213037081
627	T7_lab_0.3_0.7_fusion	628	215	296	2226	1387	1.02549878866173	-2.26588102095557
628	T7_lab_0.3_0.7_fusion	629	212	296	2224	1392	1.01209884631699	-2.25774208050674
629	T7_lab_0.3_0.7_fusion	630	212	295	2245	1400	1.00263155198619	-2.23725677591527
630	T7_lab_0.3_0.7_fusion	631	210	294	2241	1405	0.994945495154387	-2.22173807579884
631	T7_lab_0.3_0.7_fusion	632	210	292	2227	1402	1.00120020414952	-2.21134594645461
632	T7_lab_0.3_0.7_fusion	633	210	293	2225	1405	1.0021001593892	-2.21418114356823
633	T7_lab_0.3_0.7_fusion	634	209	296	2233	1412	0.993755201458565	-2.22576273092449
634	T7_lab_0.3_0.7_fusion	635	209	295	2230	1418	0.995092091864115	-2.20885718355527
635	T7_lab_0.3_0.7_fusion	636	208	295	2231	1431	0.989886990171659	-2.1887906962134
636	T7_lab_0.3_0.7_fusion	637	210	295	2246	1445	0.99273056751602	-2.16758441957189
637	T7_lab_0.3_0.7_fusion	638	211	294	2248	1460	0.99657043791147	-2.13804246335436
638	T7_lab_0.3_0.7_fusion	639	209	295	2250	1456	0.986246828825323	-2.15120843838007
639	T7_lab_0.3_0.7_fusion	640	209	295	2257	1458	0.983188021646866	-2.14825753517241
640	T7_lab_0.3_0.7_fusion	641	209	297	2257	1467	0.983188021646866	-2.14955314645493
641	T7_lab_0.3_0.7_fusion	642	210	293	2267	1468	0.983534563141147	-2.11915838331973
642	T7_lab_0.3_0.7_fusion	643	210	294	2282	1471	0.97706961202497	-2.12205438239114
643	T7_lab_0.3_0.7_fusion	644	211	296	2285	1476	0.980433411126908	-2.12925269381123
644	T7_lab_0.3_0.7_fusion	645	209	297	2290	1480	0.969019809981212	-2.13067193638472
645	T7_lab_0.3_0.7_fusion	646	208	297	2267	1476	0.974167567301708	-2.13644611507411
646	T7_lab_0.3_0.7_fusion	647	209	295	2266	1482	0.979283038330528	-2.11346793946112
647	T7_lab_0.3_0.7_fusion	648	208	296	2267	1473	0.974167567301708	-2.13358925734242
648	T7_lab_0.3_0.7_fusion	649	205	292	2259	1478	0.963517222541371	-2.0976366826315
649	T7_lab_0.3_0.7_fusion	650	206	294	2266	1500	0.965226344000424	-2.08102799766492
650	T7_lab_0.3_0.7_fusion	651	205	294	2277	1506	0.955900485604285	-2.07273704946705
651	T7_lab_0.3_0.7_fusion	652	206	295	2268	1505	0.964375174384904	-2.08116909387467
652	T7_lab_0.3_0.7_fusion	653	207	293	2257	1508	0.973779523832063	-2.06294728561894
653	T7_lab_0.3_0.7_fusion	654	206	293	2258	1507	0.968646100755076	-2.06431619556295
654	T7_lab_0.3_0.7_fusion	655	206	293	2260	1517	0.967788891816355	-2.05070831029227
655	T7_lab_0.3_0.7_fusion	656	207	292	2259	1522	0.972917390566165	-2.03699541191154
656	T7_lab_0.3_0.7_fusion	657	206	293	2260	1527	0.967788891816355	-2.03727865534602
657	T7_lab_0.3_0.7_fusion	658	205	292	2256	1529	0.964798495443687	-2.02766972984262
658	T7_lab_0.3_0.7_fusion	659	208	293	2267	1545	0.974167567301708	-2.01354337004102
659	T7_lab_0.3_0.7_fusion	660	210	294	2274	1550	0.980506972137635	-2.01389806225637
660	T7_lab_0.3_0.7_fusion	661	212	296	2286	1556	0.984649096329392	-2.01977954759986
661	T7_lab_0.3_0.7_fusion	662	212	297	2268	1554	0.992463771697086	-2.02921136798545
662	T7_lab_0.3_0.7_fusion	663	211	297	2262	1564	0.990402451116262	-2.01623687074769
663	T7_lab_0.3_0.7_fusion	664	211	297	2253	1571	0.994358785807805	-2.00725300181374
664	T7_lab_0.3_0.7_fusion	665	211	297	2240	1565	1.00012961804687	-2.01494854047884
665	T7_lab_0.3_0.7_fusion	666	213	297	2234	1571	1.01232109399865	-2.00725300181374
666	T7_lab_0.3_0.7_fusion	667	213	300	2236	1570	1.0114156189593	-2.02881970394994
667	T7_lab_0.3_0.7_fusion	668	213	300	2235	1580	1.01186815391185	-2.01597907291228
668	T7_lab_0.3_0.7_fusion	669	214	299	2233	1588	1.01752924934035	-1.9991369303636
669	T7_lab_0.3_0.7_fusion	670	213	300	2239	1609	1.01006043947878	-1.97964383791262
670	T7_lab_0.3_0.7_fusion	671	211	302	2240	1628	1.00012961804687	-1.9695834857306
671	T7_lab_0.3_0.7_fusion	672	209	302	2241	1631	0.990207659463175	-1.96596070801313
672	T7_lab_0.3_0.7_fusion	673	207	306	2237	1635	0.982485643848443	-1.98712652838253
673	T7_lab_0.3_0.7_fusion	674	206	306	2242	1645	0.975558829395612	-1.9750467318574
674	T7_lab_0.3_0.7_fusion	675	204	304	2236	1651	0.968679747735668	-1.95500720432309
675	T7_lab_0.3_0.7_fusion	676	204	304	2237	1656	0.968246721473828	-1.94910440479313
676	T7_lab_0.3_0.7_fusion	677	203	305	2237	1657	0.963500414015623	-1.95433577798517
677	T7_lab_0.3_0.7_fusion	678	203	307	2240	1672	0.962210011675423	-1.94950320794823
678	T7_lab_0.3_0.7_fusion	679	204	306	2245	1693	0.964796399081048	-1.91905013225365
679	T7_lab_0.3_0.7_fusion	680	205	305	2242	1690	0.970823106922818	-1.91617419178783
680	T7_lab_0.3_0.7_fusion	681	205	306	2243	1693	0.970390283424413	-1.91905013225365
681	T7_lab_0.3_0.7_fusion	682	204	307	2241	1706	0.966518481007119	-1.9106502717992
682	T7_lab_0.3_0.7_fusion	683	203	309	2242	1710	0.961351661977229	-1.9185990311447
683	T7_lab_0.3_0.7_fusion	684	202	309	2248	1712	0.954062694114299	-1.91635767713636
684	T7_lab_0.3_0.7_fusion	685	200	312	2242	1718	0.947144494558846	-1.92820536240364
685	T7_lab_0.3_0.7_fusion	686	203	315	2250	1734	0.957933522734644	-1.92878274622922
686	T7_lab_0.3_0.7_fusion	687	205	319	2250	1742	0.967371291431537	-1.94430496044632
687	T7_lab_0.3_0.7_fusion	688	204	318	2258	1749	0.959241769679784	-1.93045268800085
688	T7_lab_0.3_0.7_fusion	689	204	319	2267	1758	0.955433575622829	-1.92660935216012
689	T7_lab_0.3_0.7_fusion	690	205	319	2272	1768	0.958004139841971	-1.91571224043976
690	T7_lab_0.3_0.7_fusion	691	206	319	2277	1770	0.960563414802355	-1.91354759384039
691	T7_lab_0.3_0.7_fusion	692	207	321	2281	1778	0.963533706834269	-1.91688088901322
692	T7_lab_0.3_0.7_fusion	693	208	322	2280	1788	0.96861310310218	-1.91209827206348
693	T7_lab_0.3_0.7_fusion	694	208	323	2276	1797	0.970315410840497	-1.90843027280663
694	T7_lab_0.3_0.7_fusion	695	210	323	2270	1787	0.982234737727304	-1.91910979307975
695	T7_lab_0.3_0.7_fusion	696	211	326	2266	1792	0.98865416788393	-1.93152994954549
696	T7_lab_0.3_0.7_fusion	697	211	325	2283	1793	0.981292310304418	-1.92453105398858
697	T7_lab_0.3_0.7_fusion	698	211	322	2287	1796	0.979576014177956	-1.90358113053981
698	T7_lab_0.3_0.7_fusion	699	211	323	2286	1802	0.980004525120291	-1.90313496128386
699	T7_lab_0.3_0.7_fusion	700	210	323	2288	1803	0.97450736653889	-1.90207942331309
700	T7_lab_0.3_0.7_fusion	701	209	321	2281	1807	0.972843211248126	-1.88611744364444
701	T7_lab_0.3_0.7_fusion	702	211	321	2293	1807	0.977012797394237	-1.88611744364444
702	T7_lab_0.3_0.7_fusion	703	210	321	2283	1811	0.976641635847999	-1.88195152990917
703	T7_lab_0.3_0.7_fusion	704	209	319	2285	1816	0.971140203438501	-1.86507667461316
704	T7_lab_0.3_0.7_fusion	705	209	321	2272	1806	0.976696903546204	-1.88716180546262
705	T7_lab_0.3_0.7_fusion	706	210	320	2272	1802	0.981370094472263	-1.88545878517286
706	T7_lab_0.3_0.7_fusion	707	211	321	2276	1805	0.984310344650697	-1.88820732446842
707	T7_lab_0.3_0.7_fusion	708	211	322	2281	1810	0.982152715661984	-1.88885729859089
708	T7_lab_0.3_0.7_fusion	709	212	323	2277	1808	0.988540989990773	-1.89681924791676
709	T7_lab_0.3_0.7_fusion	710	211	322	2275	1815	0.984743008538455	-1.8836538349584
710	T7_lab_0.3_0.7_fusion	711	211	322	2282	1813	0.981722324463184	-1.88573177630971
711	T7_lab_0.3_0.7_fusion	712	210	320	2287	1814	0.974933473826402	-1.8729860699457
712	T7_lab_0.3_0.7_fusion	713	209	322	2278	1819	0.974124391947751	-1.8795116605
713	T7_lab_0.3_0.7_fusion	714	207	320	2274	1829	0.966499729678525	-1.8576253312638
714	T7_lab_0.3_0.7_fusion	715	201	322	2269	1823	0.940553303915795	-1.87538766343911
715	T7_lab_0.3_0.7_fusion	716	204	322	2262	1827	0.957545497761694	-1.87128172438396
716	T7_lab_0.3_0.7_fusion	717	201	322	2246	1816	0.950184971765333	-1.882616580644
717	T7_lab_0.3_0.7_fusion	718	199	322	2236	1835	0.944937597055872	-1.86312354792888
718	T7_lab_0.3_0.7_fusion	719	199	319	2227	1850	0.948756383932164	-1.83079958978243
719	T7_lab_0.3_0.7_fusion	720	197	319	2218	1855	0.943032230590135	-1.82586481999865
720	T7_lab_0.3_0.7_fusion	721	195	319	2223	1865	0.931358752982866	-1.81607466010589
721	T7_lab_0.3_0.7_fusion	722	195	319	2223	1867	0.931358752982866	-1.81412921322844
722	T7_lab_0.3_0.7_fusion	723	193	321	2225	1874	0.920977765533888	-1.81868421593677
723	T7_lab_0.3_0.7_fusion	724	190	322	2211	1881	0.912403011741695	-1.81756071794232
724	T7_lab_0.3_0.7_fusion	725	192	323	2194	1885	0.929151339347719	-1.81933644574722
725	T7_lab_0.3_0.7_fusion	726	191	322	2196	1881	0.923470195239022	-1.81756071794232
726	T7_lab_0.3_0.7_fusion	727	190	320	2196	1899	0.91863527275086	-1.78915046386598
727	T7_lab_0.3_0.7_fusion	728	186	317	2186	1899	0.903409469270297	-1.77237717826724
728	T7_lab_0.3_0.7_fusion	729	186	314	2184	1906	0.904236767319079	-1.7491562393376
729	T7_lab_0.3_0.7_fusion	730	186	314	2185	1914	0.903822928981633	-1.74184524147203
730	T7_lab_0.3_0.7_fusion	731	184	314	2171	1912	0.899870161334343	-1.74366725532294
731	T7_lab_0.3_0.7_fusion	732	183	315	2166	1923	0.897045535767708	-1.73921439519577
732	T7_lab_0.3_0.7_fusion	733	183	315	2165	1937	0.897459875507092	-1.72664392460582
733	T7_lab_0.3_0.7_fusion	734	184	315	2165	1944	0.902364027832268	-1.72042658537113
734	T7_lab_0.3_0.7_fusion	735	184	315	2159	1956	0.904871755561306	-1.7098718210437
735	T7_lab_0.3_0.7_fusion	736	182	311	2164	1963	0.89296817961592	-1.68213923730283
736	T7_lab_0.3_0.7_fusion	737	180	305	2147	1990	0.890148188691589	-1.62730371061378
737	T7_lab_0.3_0.7_fusion	738	179	285	2146	2010	0.885615410688181	-1.5054649693738
738	T7_lab_0.3_0.7_fusion	739	178	280	2144	2027	0.881489357067552	-1.46664881081466
739	T7_lab_0.3_0.7_fusion	740	172	254	2145	2038	0.851379134195246	-1.32327890340392
740	T7_lab_0.3_0.7_fusion	741	170	236	2129	2052	0.847803317651852	-1.22111480946642
741	T7_lab_0.3_0.7_fusion	742	166	222	2125	2077	0.829413319597541	-1.13484965433271
742	T7_lab_0.3_0.7_fusion	743	169	208	2124	2084	0.844800270007905	-1.05971107249183
743	T7_lab_0.3_0.7_fusion	744	169	200	2104	2099	0.85283069082547	-1.01167125145352
744	T7_lab_0.3_0.7_fusion	745	168	194	2107	2105	0.846577258525289	-0.978523999095918
745	T7_lab_0.3_0.7_fusion	746	166	195	2103	2127	0.838090016236222	-0.973394691058256
746	T7_lab_0.3_0.7_fusion	747	165	192	2105	2136	0.832249793045497	-0.954381104180195
747	T7_lab_0.3_0.7_fusion	748	167	186	2094	2148	0.846762556795024	-0.919391573475265
748	T7_lab_0.3_0.7_fusion	749	164	184	2106	2152	0.826813069599604	-0.907815111643522
749	T7_lab_0.3_0.7_fusion	750	162	181	2098	2143	0.819844301720094	-0.896764186143185
750	T7_lab_0.3_0.7_fusion	751	159	182	2096	2151	0.805429807088141	-0.898365011942748
751	T7_lab_0.3_0.7_fusion	752	160	184	2096	2157	0.810495403359135	-0.905710765070403
752	T7_lab_0.3_0.7_fusion	753	160	185	2085	2160	0.814771398292924	-0.909368337981882
753	T7_lab_0.3_0.7_fusion	754	159	186	2085	2170	0.809679077053594	-0.910070552914686
754	T7_lab_0.3_0.7_fusion	755	158	187	2078	2175	0.807297105809787	-0.912860041199482
755	T7_lab_0.3_0.7_fusion	756	157	189	2079	2196	0.801801777820458	-0.913800350262697
756	T7_lab_0.3_0.7_fusion	757	157	191	2079	2199	0.801801777820458	-0.922210345040878
757	T7_lab_0.3_0.7_fusion	758	155	189	2072	2217	0.79426202534784	-0.905144595930033
758	T7_lab_0.3_0.7_fusion	759	154	188	2059	2230	0.794120168400544	-0.895106762059587
759	T7_lab_0.3_0.7_fusion	760	152	186	2046	2235	0.788787119828304	-0.883603176655422
760	T7_lab_0.3_0.7_fusion	761	151	186	2042	2230	0.785132692157054	-0.885584349697251
761	T7_lab_0.3_0.7_fusion	762	152	185	2022	2228	0.798149578223892	-0.881613828564122
762	T7_lab_0.3_0.7_fusion	763	152	184	2010	2227	0.802914650332692	-0.87724208363577
763	T7_lab_0.3_0.7_fusion	764	153	183	1999	2237	0.812644290621668	-0.868574264851522
764	T7_lab_0.3_0.7_fusion	765	150	184	1994	2246	0.798707857372468	-0.869821068680703
765	T7_lab_0.3_0.7_fusion	766	148	184	1978	2247	0.794433007094384	-0.869433965401361
766	T7_lab_0.3_0.7_fusion	767	149	183	1967	2260	0.80427350168617	-0.859734792244626
767	T7_lab_0.3_0.7_fusion	768	145	182	1954	2258	0.787889467083253	-0.855794127851572
768	T7_lab_0.3_0.7_fusion	769	145	184	1943	2263	0.792349983880946	-0.863286840590746
769	T7_lab_0.3_0.7_fusion	770	142	186	1923	2265	0.784026806723174	-0.871899823322238
770	T7_lab_0.3_0.7_fusion	771	142	186	1913	2264	0.788125221813206	-0.872284938085189
771	T7_lab_0.3_0.7_fusion	772	141	187	1900	2277	0.787929505023504	-0.871967760039031
772	T7_lab_0.3_0.7_fusion	773	141	189	1896	2275	0.789591803557309	-0.882068382055773
773	T7_lab_0.3_0.7_fusion	774	139	189	1898	2276	0.777571696510353	-0.881680830042567
774	T7_lab_0.3_0.7_fusion	775	140	189	1890	2275	0.786480724741087	-0.882068382055773
775	T7_lab_0.3_0.7_fusion	776	138	188	1884	2271	0.777714219847476	-0.878946754466261
776	T7_lab_0.3_0.7_fusion	777	136	187	1864	2269	0.774666636601199	-0.875042128518675
777	T7_lab_0.3_0.7_fusion	778	138	187	1870	2274	0.783536679247404	-0.873118113284465
778	T7_lab_0.3_0.7_fusion	779	140	187	1856	2277	0.800888238017594	-0.871967760039031
779	T7_lab_0.3_0.7_fusion	780	138	186	1859	2284	0.788172990958927	-0.864646716210538
780	T7_lab_0.3_0.7_fusion	781	138	187	1864	2285	0.786058793021805	-0.868914918866028
781	T7_lab_0.3_0.7_fusion	782	137	186	1849	2293	0.786693402059838	-0.861252987276436
782	T7_lab_0.3_0.7_fusion	783	137	186	1846	2302	0.787971885378461	-0.857885794884826
783	T7_lab_0.3_0.7_fusion	784	136	186	1835	2304	0.786909324591082	-0.857141102354544
784	T7_lab_0.3_0.7_fusion	785	136	182	1825	2308	0.791221156506649	-0.837254393712673
785	T7_lab_0.3_0.7_fusion	786	137	181	1824	2312	0.797475932241579	-0.831213516827355
786	T7_lab_0.3_0.7_fusion	787	135	182	1815	2307	0.789730645091256	-0.837617312825683
787	T7_lab_0.3_0.7_fusion	788	136	181	1817	2300	0.794704793959623	-0.835550283002107
788	T7_lab_0.3_0.7_fusion	789	135	181	1812	2291	0.791038146159288	-0.838832671717523
789	T7_lab_0.3_0.7_fusion	790	134	184	1808	2300	0.786915725141939	-0.849399182720373
790	T7_lab_0.3_0.7_fusion	791	133	184	1802	2305	0.78364380758747	-0.847556668224234
791	T7_lab_0.3_0.7_fusion	792	131	183	1791	2302	0.776600313626249	-0.844048927225393
792	T7_lab_0.3_0.7_fusion	793	130	183	1791	2300	0.770672066957346	-0.844782882814285
793	T7_lab_0.3_0.7_fusion	794	128	184	1785	2292	0.761366214203136	-0.852363926813638
794	T7_lab_0.3_0.7_fusion	795	128	186	1778	2301	0.764363718983463	-0.858258626607939
795	T7_lab_0.3_0.7_fusion	796	128	185	1768	2288	0.768687043185858	-0.85849458480807
796	T7_lab_0.3_0.7_fusion	797	127	182	1762	2291	0.765278775578089	-0.843467106367896
797	T7_lab_0.3_0.7_fusion	798	125	182	1764	2302	0.75237314229058	-0.839436638005582
798	T7_lab_0.3_0.7_fusion	799	125	182	1762	2313	0.753227141317017	-0.835444505269715
799	T7_lab_0.3_0.7_fusion	800	126	182	1758	2320	0.760980496464499	-0.832923767538297
800	T7_lab_0.3_0.7_fusion	801	126	182	1756	2320	0.761847216847715	-0.832923767538297
801	T7_lab_0.3_0.7_fusion	802	126	182	1751	2305	0.764022680059731	-0.838344095743536
802	T7_lab_0.3_0.7_fusion	803	123	180	1752	2304	0.745405960863342	-0.829491389375365
803	T7_lab_0.3_0.7_fusion	804	123	180	1750	2306	0.746257853390043	-0.828771969263157
804	T7_lab_0.3_0.7_fusion	805	125	181	1746	2312	0.760129566437906	-0.831213516827355
805	T7_lab_0.3_0.7_fusion	806	125	184	1749	2312	0.758825742138699	-0.844990536443278
806	T7_lab_0.3_0.7_fusion	807	125	184	1750	2304	0.758392127428905	-0.847924531361484
807	T7_lab_0.3_0.7_fusion	808	126	186	1745	2301	0.766649692140165	-0.858258626607939
808	T7_lab_0.3_0.7_fusion	809	123	185	1742	2300	0.749684984748895	-0.854015482626462
809	T7_lab_0.3_0.7_fusion	810	122	185	1747	2299	0.741461793731293	-0.854386955215687
810	T7_lab_0.3_0.7_fusion	811	121	184	1743	2310	0.737071866818454	-0.845722129981324
811	T7_lab_0.3_0.7_fusion	812	117	184	1742	2323	0.713114985492851	-0.840989289822152
812	T7_lab_0.3_0.7_fusion	813	116	184	1749	2318	0.704190288704712	-0.842803330568101
813	T7_lab_0.3_0.7_fusion	814	116	185	1739	2311	0.708239686569604	-0.849950501964891
814	T7_lab_0.3_0.7_fusion	815	115	183	1742	2306	0.700924985740836	-0.842584835417543
815	T7_lab_0.3_0.7_fusion	816	117	186	1735	2317	0.715992106471785	-0.852331937775083
816	T7_lab_0.3_0.7_fusion	817	117	181	1734	2297	0.716405020027997	-0.836641554595057
817	T7_lab_0.3_0.7_fusion	818	119	179	1743	2301	0.724888860755339	-0.825958570767856
818	T7_lab_0.3_0.7_fusion	819	117	178	1749	2299	0.710260894641822	-0.822058800153472
819	T7_lab_0.3_0.7_fusion	820	120	179	1742	2304	0.731399985120873	-0.824883103878835
820	T7_lab_0.3_0.7_fusion	821	120	181	1738	2308	0.733083299240829	-0.83265409484612
821	T7_lab_0.3_0.7_fusion	822	122	184	1738	2311	0.745301354228176	-0.845356174927243
822	T7_lab_0.3_0.7_fusion	823	121	181	1741	2305	0.737918589238693	-0.833737809503186
823	T7_lab_0.3_0.7_fusion	824	121	179	1737	2306	0.739617883629571	-0.824167680545029
824	T7_lab_0.3_0.7_fusion	825	121	181	1739	2301	0.73876725926657	-0.835187158150737
825	T7_lab_0.3_0.7_fusion	826	121	181	1744	2302	0.736649233867297	-0.834824348785771
826	T7_lab_0.3_0.7_fusion	827	124	179	1740	2310	0.756648697250908	-0.822740550362267
827	T7_lab_0.3_0.7_fusion	828	123	179	1763	2314	0.740755101209628	-0.821318354078149
828	T7_lab_0.3_0.7_fusion	829	121	176	1759	2312	0.73036740412994	-0.808251817467484
829	T7_lab_0.3_0.7_fusion	830	124	175	1755	2300	0.750181614368421	-0.807852483565573
830	T7_lab_0.3_0.7_fusion	831	124	176	1762	2304	0.747201324186481	-0.811058247389246
831	T7_lab_0.3_0.7_fusion	832	125	177	1770	2310	0.749822724859087	-0.813547918514644
832	T7_lab_0.3_0.7_fusion	833	122	176	1769	2313	0.732240674758943	-0.807902378722361
833	T7_lab_0.3_0.7_fusion	834	123	178	1768	2319	0.738660205561411	-0.814969030423817
834	T7_lab_0.3_0.7_fusion	835	122	178	1778	2313	0.728534169656114	-0.817083087571479
835	T7_lab_0.3_0.7_fusion	836	121	177	1800	2315	0.713731257702536	-0.811790795580487
836	T7_lab_0.3_0.7_fusion	837	120	177	1790	2330	0.711787024626011	-0.806564674578895
837	T7_lab_0.3_0.7_fusion	838	118	175	1795	2324	0.697974258781366	-0.799509772891918
838	T7_lab_0.3_0.7_fusion	839	118	178	1796	2336	0.697585631688503	-0.809038177034602
839	T7_lab_0.3_0.7_fusion	840	118	175	1791	2326	0.699533106930514	-0.79882231822907
840	T7_lab_0.3_0.7_fusion	841	115	173	1791	2309	0.681748366923806	-0.795507030157128
841	T7_lab_0.3_0.7_fusion	842	114	171	1789	2304	0.676575648617402	-0.788016819906597
842	T7_lab_0.3_0.7_fusion	843	114	172	1785	2297	0.678091784524668	-0.795040593316849
843	T7_lab_0.3_0.7_fusion	844	115	172	1793	2291	0.680987911411343	-0.797122759864166
844	T7_lab_0.3_0.7_fusion	845	115	172	1782	2291	0.685191540494129	-0.797122759864166
845	T7_lab_0.3_0.7_fusion	846	114	172	1795	2287	0.674314114415895	-0.798516940467339
846	T7_lab_0.3_0.7_fusion	847	116	174	1797	2294	0.68538053141043	-0.805337062954147
847	T7_lab_0.3_0.7_fusion	848	115	172	1790	2296	0.682129231933261	-0.795386865352266
848	T7_lab_0.3_0.7_fusion	849	114	172	1790	2300	0.676197673394711	-0.794003583847306
849	T7_lab_0.3_0.7_fusion	850	113	171	1792	2291	0.66951804999583	-0.792488325213793
850	T7_lab_0.3_0.7_fusion	851	111	172	1785	2280	0.660247263879282	-0.800968527565265
851	T7_lab_0.3_0.7_fusion	852	111	175	1785	2290	0.660247263879282	-0.811380223668479
852	T7_lab_0.3_0.7_fusion	853	109	177	1783	2287	0.649078175242013	-0.82172964222511
853	T7_lab_0.3_0.7_fusion	854	109	175	1784	2292	0.648714342184142	-0.810672213002102
854	T7_lab_0.3_0.7_fusion	855	110	175	1785	2286	0.65429909033082	-0.812799961592659
855	T7_lab_0.3_0.7_fusion	856	108	175	1776	2290	0.645658162540824	-0.811380223668479
856	T7_lab_0.3_0.7_fusion	857	108	176	1774	2286	0.646386074787207	-0.817444532801759
857	T7_lab_0.3_0.7_fusion	858	108	176	1779	2277	0.644569362941261	-0.820675538860264
858	T7_lab_0.3_0.7_fusion	859	108	176	1784	2278	0.642762834457682	-0.820315277429685
859	T7_lab_0.3_0.7_fusion	860	108	176	1788	2282	0.641324886282161	-0.818877389125689
860	T7_lab_0.3_0.7_fusion	861	110	174	1793	2284	0.65137974134998	-0.808863057100181
861	T7_lab_0.3_0.7_fusion	862	113	177	1806	2283	0.664327987592762	-0.82316937878617
862	T7_lab_0.3_0.7_fusion	863	113	177	1811	2288	0.66249384074684	-0.821370494654207
863	T7_lab_0.3_0.7_fusion	864	113	175	1797	2282	0.66765517283947	-0.814224676687475
864	T7_lab_0.3_0.7_fusion	865	115	175	1795	2282	0.680229150507263	-0.814224676687475
865	T7_lab_0.3_0.7_fusion	866	115	173	1796	2266	0.679850403764219	-0.810602706369289
866	T7_lab_0.3_0.7_fusion	867	115	173	1802	2261	0.677586750921497	-0.812395282013626
867	T7_lab_0.3_0.7_fusion	868	116	175	1811	2270	0.680082172802066	-0.818528948106087
868	T7_lab_0.3_0.7_fusion	869	118	178	1804	2261	0.694492125561281	-0.835874914441765
869	T7_lab_0.3_0.7_fusion	870	118	176	1803	2244	0.694877312541626	-0.83274429678468
870	T7_lab_0.3_0.7_fusion	871	118	178	1806	2243	0.693723031291557	-0.842582782680709
871	T7_lab_0.3_0.7_fusion	872	118	178	1802	2245	0.695262927032492	-0.841832152139346
872	T7_lab_0.3_0.7_fusion	873	117	177	1794	2246	0.692444985913348	-0.836730049763502
873	T7_lab_0.3_0.7_fusion	874	116	176	1790	2249	0.688060790471811	-0.830892931073731
874	T7_lab_0.3_0.7_fusion	875	115	175	1793	2257	0.680987911411343	-0.823243558795223
875	T7_lab_0.3_0.7_fusion	876	114	173	1792	2257	0.675442988491368	-0.81383506098042
876	T7_lab_0.3_0.7_fusion	877	113	171	1791	2237	0.669891873586001	-0.811618575353061
877	T7_lab_0.3_0.7_fusion	878	114	172	1784	2220	0.678471880816442	-0.822616325607569
878	T7_lab_0.3_0.7_fusion	879	115	169	1790	2228	0.682129231933261	-0.805366146093712
879	T7_lab_0.3_0.7_fusion	880	114	170	1782	2222	0.679233353185484	-0.812319200396397
880	T7_lab_0.3_0.7_fusion	881	113	173	1773	2200	0.676692806312762	-0.834920787560367
881	T7_lab_0.3_0.7_fusion	882	113	172	1791	2202	0.669891873586001	-0.829340709740601
882	T7_lab_0.3_0.7_fusion	883	113	170	1787	2203	0.671391351758549	-0.819325130858281
883	T7_lab_0.3_0.7_fusion	884	114	171	1788	2210	0.67695404663117	-0.821534277404886
884	T7_lab_0.3_0.7_fusion	885	110	171	1783	2201	0.655033020886435	-0.824893572496501
885	T7_lab_0.3_0.7_fusion	886	110	171	1786	2177	0.653932741456055	-0.833987484182268
886	T7_lab_0.3_0.7_fusion	887	111	169	1781	2158	0.661730132523593	-0.831490163807595
887	T7_lab_0.3_0.7_fusion	888	109	171	1776	2148	0.651636478860647	-0.845247091743389
888	T7_lab_0.3_0.7_fusion	889	110	168	1785	2125	0.65429909033082	-0.839406251158957
889	T7_lab_0.3_0.7_fusion	890	107	168	1788	2109	0.63538669289066	-0.845774435141197
890	T7_lab_0.3_0.7_fusion	891	106	167	1798	2101	0.625947673584258	-0.843941358366863
891	T7_lab_0.3_0.7_fusion	892	106	166	1789	2099	0.62909665573197	-0.83968713870642
892	T7_lab_0.3_0.7_fusion	893	108	164	1792	2092	0.639893357518139	-0.832346235457345
893	T7_lab_0.3_0.7_fusion	894	105	163	1792	2083	0.622118542031524	-0.830845335954278
894	T7_lab_0.3_0.7_fusion	895	105	163	1792	2083	0.622118542031524	-0.830845335954278
895	T7_lab_0.3_0.7_fusion	896	107	163	1793	2088	0.633614839313162	-0.828855763789637
896	T7_lab_0.3_0.7_fusion	897	106	163	1787	2090	0.629800737047843	-0.828062600379312
897	T7_lab_0.3_0.7_fusion	898	107	166	1789	2081	0.635031529842649	-0.846950170180094
898	T7_lab_0.3_0.7_fusion	899	107	166	1798	2085	0.631852840316185	-0.845325325728909
899	T7_lab_0.3_0.7_fusion	900	107	165	1794	2072	0.633261653784002	-0.845504736660604
900	T7_lab_0.3_0.7_fusion	901	108	166	1792	2067	0.639893357518139	-0.852686649320162
901	T7_lab_0.3_0.7_fusion	902	108	166	1792	2059	0.639893357518139	-0.855999662042144
902	T7_lab_0.3_0.7_fusion	903	108	166	1796	2059	0.638468205274223	-0.855999662042144
903	T7_lab_0.3_0.7_fusion	904	108	166	1800	2068	0.63704938704028	-0.852274325021651
904	T7_lab_0.3_0.7_fusion	905	107	165	1799	2065	0.631501615835742	-0.848370854411995
905	T7_lab_0.3_0.7_fusion	906	108	167	1814	2070	0.632132798606673	-0.856580093685401
906	T7_lab_0.3_0.7_fusion	907	107	165	1820	2045	0.624215058729945	-0.856667879883017
907	T7_lab_0.3_0.7_fusion	908	109	163	1818	2032	0.636582170768157	-0.851698245468879
908	T7_lab_0.3_0.7_fusion	909	109	166	1814	2025	0.637985880075253	-0.870372002046803
909	T7_lab_0.3_0.7_fusion	910	108	165	1821	2007	0.62970285374657	-0.872887799880802
910	T7_lab_0.3_0.7_fusion	911	112	168	1838	2015	0.64698523166949	-0.885229917475327
911	T7_lab_0.3_0.7_fusion	912	112	167	1846	2005	0.644181395345895	-0.884349523156499
912	T7_lab_0.3_0.7_fusion	913	112	169	1854	2009	0.641401756099527	-0.893158672721149
913	T7_lab_0.3_0.7_fusion	914	113	169	1867	2017	0.642622573964932	-0.889616149477833
914	T7_lab_0.3_0.7_fusion	915	114	169	1860	2010	0.650749373858351	-0.892714315172532
915	T7_lab_0.3_0.7_fusion	916	120	169	1861	1999	0.684631259581172	-0.897626700098444
916	T7_lab_0.3_0.7_fusion	917	120	166	1869	2003	0.681700788700139	-0.879931754440726
917	T7_lab_0.3_0.7_fusion	918	119	167	1874	2002	0.674216266967212	-0.885674722242148
918	T7_lab_0.3_0.7_fusion	919	119	166	1872	1999	0.67493658349175	-0.881692498321548
919	T7_lab_0.3_0.7_fusion	920	120	166	1870	1996	0.681336242823829	-0.883017687447282
920	T7_lab_0.3_0.7_fusion	921	121	166	1869	2009	0.687381628605974	-0.877303785039709
921	T7_lab_0.3_0.7_fusion	922	120	166	1877	2006	0.678795297858583	-0.878615804658412
922	T7_lab_0.3_0.7_fusion	923	120	169	1878	1996	0.678433852013078	-0.898975838425245
923	T7_lab_0.3_0.7_fusion	924	123	169	1882	2003	0.693916707456203	-0.895834135545077
924	T7_lab_0.3_0.7_fusion	925	123	169	1871	2006	0.697996388793466	-0.894494403537781
925	T7_lab_0.3_0.7_fusion	926	124	170	1870	2010	0.704047450917957	-0.897996648398405
926	T7_lab_0.3_0.7_fusion	927	124	170	1880	2009	0.700302517668393	-0.898443635281629
927	T7_lab_0.3_0.7_fusion	928	125	168	1889	2011	0.702586671784322	-0.886990693044647
928	T7_lab_0.3_0.7_fusion	929	122	168	1887	2017	0.686451379781966	-0.884352148593349
929	T7_lab_0.3_0.7_fusion	930	123	168	1886	2010	0.692444985913348	-0.887431981946659
930	T7_lab_0.3_0.7_fusion	931	122	169	1883	2014	0.687909587705029	-0.890941297664741
931	T7_lab_0.3_0.7_fusion	932	123	168	1877	2016	0.695765180305048	-0.884790815333722
932	T7_lab_0.3_0.7_fusion	933	125	166	1889	2021	0.702586671784322	-0.87209465816169
933	T7_lab_0.3_0.7_fusion	934	126	166	1889	2020	0.708207365158596	-0.872526388190483
934	T7_lab_0.3_0.7_fusion	935	128	165	1890	2029	0.719068091191851	-0.863423269768739
935	T7_lab_0.3_0.7_fusion	936	130	166	1901	2024	0.726077681178647	-0.870802027739513
936	T7_lab_0.3_0.7_fusion	937	130	170	1904	2030	0.724933651218806	-0.889149390778716
937	T7_lab_0.3_0.7_fusion	938	129	172	1910	2035	0.717097477558431	-0.89739962793553
938	T7_lab_0.3_0.7_fusion	939	129	172	1908	2042	0.717849152063209	-0.894323331463665
939	T7_lab_0.3_0.7_fusion	940	131	172	1907	2047	0.729360860883383	-0.8921388582554
940	T7_lab_0.3_0.7_fusion	941	131	173	1910	2046	0.728215267908174	-0.89776428769932
941	T7_lab_0.3_0.7_fusion	942	134	174	1920	2044	0.741012307841993	-0.903837192963215
942	T7_lab_0.3_0.7_fusion	943	134	174	1916	2034	0.742559306396986	-0.90828083697975
943	T7_lab_0.3_0.7_fusion	944	133	174	1915	2042	0.737402684737661	-0.904722439969056
944	T7_lab_0.3_0.7_fusion	945	134	176	1920	2037	0.741012307841993	-0.91736779675249
945	T7_lab_0.3_0.7_fusion	946	135	177	1931	2043	0.742289549891575	-0.919870627395412
946	T7_lab_0.3_0.7_fusion	947	135	176	1934	2043	0.741138118325041	-0.914673618201088
947	T7_lab_0.3_0.7_fusion	948	134	174	1949	2043	0.729986470526745	-0.904279599812439
948	T7_lab_0.3_0.7_fusion	949	134	171	1949	2032	0.729986470526745	-0.893499386350787
949	T7_lab_0.3_0.7_fusion	950	135	170	1953	2032	0.733927865253779	-0.888274243740548
950	T7_lab_0.3_0.7_fusion	951	137	170	1953	2043	0.744800870664946	-0.883491563035141
951	T7_lab_0.3_0.7_fusion	952	137	167	1969	2029	0.738748654346694	-0.873889006371996
952	T7_lab_0.3_0.7_fusion	953	137	165	1969	2031	0.738748654346694	-0.862573025288415
953	T7_lab_0.3_0.7_fusion	954	137	166	1967	2040	0.739499796852384	-0.863972207914105
954	T7_lab_0.3_0.7_fusion	955	138	169	1976	2034	0.741504853336359	-0.882180812928608
955	T7_lab_0.3_0.7_fusion	956	140	169	1958	2029	0.759166787416064	-0.884354742975254
956	T7_lab_0.3_0.7_fusion	957	140	170	1956	2027	0.759943031574976	-0.890465349423184
957	T7_lab_0.3_0.7_fusion	958	138	170	1953	2032	0.75023737337053	-0.888274243740548
958	T7_lab_0.3_0.7_fusion	959	137	169	1957	2025	0.743278538788268	-0.886101616541624
959	T7_lab_0.3_0.7_fusion	960	138	170	1963	2033	0.746415481504149	-0.887837315927592
960	T7_lab_0.3_0.7_fusion	961	136	170	1980	2023	0.729282126578099	-0.8922260322693
961	T7_lab_0.3_0.7_fusion	962	136	170	1970	2018	0.732984066306921	-0.894436701328441
962	T7_lab_0.3_0.7_fusion	963	137	171	1971	2023	0.73799903622965	-0.897474420694413
963	T7_lab_0.3_0.7_fusion	964	137	170	1967	2026	0.739499796852384	-0.890904868351823
964	T7_lab_0.3_0.7_fusion	965	137	166	1966	2018	0.739875941204802	-0.873391131885419
965	T7_lab_0.3_0.7_fusion	966	140	167	1968	2025	0.755309232601958	-0.87561520687841
966	T7_lab_0.3_0.7_fusion	967	138	165	1966	2018	0.745276495520165	-0.868129739524663
967	T7_lab_0.3_0.7_fusion	968	140	165	1959	2018	0.758779259704264	-0.868129739524663
968	T7_lab_0.3_0.7_fusion	969	140	168	1961	2018	0.758005389985035	-0.88391391660693
969	T7_lab_0.3_0.7_fusion	970	141	170	1956	2019	0.765371196086226	-0.893993691570477
970	T7_lab_0.3_0.7_fusion	971	141	167	1962	2013	0.763030611388715	-0.88083496966159
971	T7_lab_0.3_0.7_fusion	972	142	166	1967	2019	0.766488840533128	-0.872958545886466
972	T7_lab_0.3_0.7_fusion	973	140	163	1968	2010	0.755309232601958	-0.861020315817294
973	T7_lab_0.3_0.7_fusion	974	140	161	1961	2005	0.758005389985035	-0.852576486396385
974	T7_lab_0.3_0.7_fusion	975	138	161	1970	1994	0.743763243752611	-0.857279766913115
975	T7_lab_0.3_0.7_fusion	976	139	161	1975	1992	0.747256243026151	-0.858140489570659
976	T7_lab_0.3_0.7_fusion	977	140	160	1962	1986	0.757619046768937	-0.855386890957073
977	T7_lab_0.3_0.7_fusion	978	139	159	1965	1972	0.751059073779465	-0.85607549475494
978	T7_lab_0.3_0.7_fusion	979	142	159	1949	1971	0.773567752349237	-0.856509830368718
979	T7_lab_0.3_0.7_fusion	980	144	158	1944	1951	0.786480724741087	-0.859847968156195
980	T7_lab_0.3_0.7_fusion	981	144	158	1945	1947	0.786076364471297	-0.861614476565351
981	T7_lab_0.3_0.7_fusion	982	144	158	1940	1943	0.788102334482821	-0.863388258297858
982	T7_lab_0.3_0.7_fusion	983	145	158	1934	1942	0.796037238200971	-0.863832845454551
983	T7_lab_0.3_0.7_fusion	984	147	158	1933	1947	0.807434556776351	-0.861614476565351
984	T7_lab_0.3_0.7_fusion	985	149	157	1940	1953	0.815466998874586	-0.853530924776617
985	T7_lab_0.3_0.7_fusion	986	150	157	1933	1957	0.823912813037093	-0.851786354669767
986	T7_lab_0.3_0.7_fusion	987	149	158	1937	1951	0.816729983384975	-0.859847968156195
987	T7_lab_0.3_0.7_fusion	988	148	154	1933	1945	0.812927308863265	-0.840665000892915
988	T7_lab_0.3_0.7_fusion	989	146	154	1939	1951	0.799460293174152	-0.8380796651649
989	T7_lab_0.3_0.7_fusion	990	146	151	1927	1955	0.804438769312237	-0.820072100964043
990	T7_lab_0.3_0.7_fusion	991	147	150	1929	1961	0.809108863788847	-0.812148632126823
991	T7_lab_0.3_0.7_fusion	992	147	149	1924	1965	0.811211537551292	-0.805092100670074
992	T7_lab_0.3_0.7_fusion	993	148	149	1917	1975	0.819712304659724	-0.801015684970479
993	T7_lab_0.3_0.7_fusion	994	148	147	1923	1977	0.817154699964998	-0.789464339023109
994	T7_lab_0.3_0.7_fusion	995	151	146	1925	1971	0.832852445394652	-0.786480724741087
995	T7_lab_0.3_0.7_fusion	996	151	141	1926	1969	0.832420019410543	-0.76031795812324
996	T7_lab_0.3_0.7_fusion	997	151	140	1930	1972	0.830694796572386	-0.753777165193029
997	T7_lab_0.3_0.7_fusion	998	149	139	1940	1973	0.815466998874586	-0.748013725279599
998	T7_lab_0.3_0.7_fusion	999	149	138	1938	1965	0.816308554084982	-0.745655771090404
999	T7_lab_0.3_0.7_fusion	1000	151	137	1947	1962	0.823441683299797	-0.741384352909602
1000	T7_lab_0.3_0.7_fusion	1001	152	137	1949	1970	0.828044354627352	-0.738373655029766
1001	T7_lab_0.3_0.7_fusion	1002	153	137	1948	1988	0.83391988549934	-0.73168817928
1002	T7_lab_0.3_0.7_fusion	1003	151	136	1955	1984	0.820072100964043	-0.727811799709998
1003	T7_lab_0.3_0.7_fusion	1004	151	135	1951	1983	0.821753437921428	-0.722824569259017
1004	T7_lab_0.3_0.7_fusion	1005	151	136	1955	1987	0.820072100964043	-0.726712939418538
1005	T7_lab_0.3_0.7_fusion	1006	152	134	1958	1983	0.824238226337441	-0.717470313190432
1006	T7_lab_0.3_0.7_fusion	1007	152	134	1953	1981	0.826348411248699	-0.718194664844334
1007	T7_lab_0.3_0.7_fusion	1008	151	135	1961	1994	0.817562956341002	-0.718837071635221
1008	T7_lab_0.3_0.7_fusion	1009	150	134	1960	1990	0.812562993673827	-0.714946548269661
1009	T7_lab_0.3_0.7_fusion	1010	149	134	1951	1988	0.810869286425779	-0.715665810390657
1010	T7_lab_0.3_0.7_fusion	1011	149	132	1938	1992	0.816308554084982	-0.703568600144888
1011	T7_lab_0.3_0.7_fusion	1012	147	134	1940	1991	0.80452113311788	-0.714587459094237
1012	T7_lab_0.3_0.7_fusion	1013	145	134	1936	1994	0.795214885682168	-0.713512352586071
1013	T7_lab_0.3_0.7_fusion	1014	145	136	1930	2008	0.797687056311232	-0.719112853896731
1014	T7_lab_0.3_0.7_fusion	1015	144	136	1927	2001	0.793419060143577	-0.721628491066784
1015	T7_lab_0.3_0.7_fusion	1016	143	137	1922	2010	0.789958917332293	-0.723679651944597
1016	T7_lab_0.3_0.7_fusion	1017	143	138	1915	2005	0.792846495620192	-0.730779845482616
1017	T7_lab_0.3_0.7_fusion	1018	142	137	1918	2002	0.78607067222558	-0.726571478725594
1018	T7_lab_0.3_0.7_fusion	1019	143	137	1916	2004	0.79243269264753	-0.725846357489341
1019	T7_lab_0.3_0.7_fusion	1020	142	137	1919	2019	0.785661047070695	-0.720453739677385
1020	T7_lab_0.3_0.7_fusion	1021	141	135	1921	2023	0.779316012256459	-0.708532437390326
1021	T7_lab_0.3_0.7_fusion	1022	142	134	1916	2021	0.786891205286359	-0.703980025263051
1022	T7_lab_0.3_0.7_fusion	1023	141	134	1928	2025	0.776486545406981	-0.702589447435371
1023	T7_lab_0.3_0.7_fusion	1024	142	136	1928	2048	0.781993542182916	-0.70506768096906
1024	T7_lab_0.3_0.7_fusion	1025	143	133	1929	2041	0.787092296066702	-0.691879540064979
1025	T7_lab_0.3_0.7_fusion	1026	144	134	1937	2037	0.78932293696266	-0.698450481618373
1026	T7_lab_0.3_0.7_fusion	1027	140	133	1922	2029	0.773386352633014	-0.69597148411662
1027	T7_lab_0.3_0.7_fusion	1028	140	131	1914	2038	0.776618897471606	-0.68247848955084
1028	T7_lab_0.3_0.7_fusion	1029	140	132	1926	2041	0.771780150446861	-0.686677438259979
1029	T7_lab_0.3_0.7_fusion	1030	140	135	1936	2043	0.76779368272761	-0.701596241233789
1030	T7_lab_0.3_0.7_fusion	1031	140	132	1938	2048	0.76700132598589	-0.684330396234676
1031	T7_lab_0.3_0.7_fusion	1032	139	131	1931	2050	0.764283314332806	-0.678483493514445
1032	T7_lab_0.3_0.7_fusion	1033	138	129	1934	2052	0.75760785428782	-0.667473772971054
1033	T7_lab_0.3_0.7_fusion	1034	138	129	1925	2062	0.761149916983192	-0.664236751763629
1034	T7_lab_0.3_0.7_fusion	1035	138	124	1921	2048	0.762734820506322	-0.642855826765908
1035	T7_lab_0.3_0.7_fusion	1036	139	123	1919	2056	0.769062574245258	-0.635190293498334
1036	T7_lab_0.3_0.7_fusion	1037	137	122	1907	2054	0.762766701839874	-0.630639607423841
1037	T7_lab_0.3_0.7_fusion	1038	137	121	1910	2061	0.761568638957403	-0.623346076596101
1038	T7_lab_0.3_0.7_fusion	1039	139	125	1912	2061	0.771878179904105	-0.643952558467047
1039	T7_lab_0.3_0.7_fusion	1040	139	124	1910	2056	0.772686429307146	-0.640354442225963
1040	T7_lab_0.3_0.7_fusion	1041	138	125	1913	2063	0.765924511339595	-0.643328270964898
1041	T7_lab_0.3_0.7_fusion	1042	138	123	1905	2050	0.76914099222711	-0.63704938704028
1042	T7_lab_0.3_0.7_fusion	1043	137	123	1905	2041	0.763567506776189	-0.63985852201498
1043	T7_lab_0.3_0.7_fusion	1044	137	124	1915	2043	0.759580209090674	-0.644429140096221
1044	T7_lab_0.3_0.7_fusion	1045	136	121	1921	2040	0.751680692672897	-0.629762874443414
1045	T7_lab_0.3_0.7_fusion	1046	136	122	1921	2040	0.751680692672897	-0.634967526298319
1046	T7_lab_0.3_0.7_fusion	1047	133	119	1929	2018	0.732050876761338	-0.626105690929909
1047	T7_lab_0.3_0.7_fusion	1048	136	119	1942	2013	0.74355232266974	-0.627660846645085
1048	T7_lab_0.3_0.7_fusion	1049	137	115	1940	2018	0.74979180433435	-0.605060121486887
1049	T7_lab_0.3_0.7_fusion	1050	136	115	1944	2013	0.74278735114436	-0.606563003060376
1050	T7_lab_0.3_0.7_fusion	1051	139	117	1951	2015	0.756448528947539	-0.616499406813174
1051	T7_lab_0.3_0.7_fusion	1052	140	116	1948	2013	0.763063947515736	-0.611837463956553
1052	T7_lab_0.3_0.7_fusion	1053	142	116	1947	2008	0.774362377672657	-0.6133609636178
1053	T7_lab_0.3_0.7_fusion	1054	140	114	1943	2007	0.765027570643672	-0.603086116281282
1054	T7_lab_0.3_0.7_fusion	1055	140	115	1939	2000	0.766605760577954	-0.610505662580269
1055	T7_lab_0.3_0.7_fusion	1056	138	113	1942	1994	0.754486915650177	-0.601693252553926
1056	T7_lab_0.3_0.7_fusion	1057	136	112	1941	1987	0.743935399600533	-0.598469479521149
1057	T7_lab_0.3_0.7_fusion	1058	136	114	1937	1996	0.745471662686957	-0.606409737162591
1058	T7_lab_0.3_0.7_fusion	1059	132	113	1935	1995	0.724293876738303	-0.601391651926079
1059	T7_lab_0.3_0.7_fusion	1060	134	112	1936	1994	0.734888239182141	-0.596368533504776
1060	T7_lab_0.3_0.7_fusion	1061	134	114	1929	1995	0.737555018691874	-0.606713701943124
1061	T7_lab_0.3_0.7_fusion	1062	134	112	1930	1988	0.737172865832449	-0.598168438535474
1062	T7_lab_0.3_0.7_fusion	1063	134	111	1933	1993	0.73602877964647	-0.591340374322388
1063	T7_lab_0.3_0.7_fusion	1064	134	111	1937	1993	0.734508844118031	-0.591340374322388
1064	T7_lab_0.3_0.7_fusion	1065	135	111	1938	1973	0.739608421486393	-0.59733470148227
1065	T7_lab_0.3_0.7_fusion	1066	135	112	1937	1971	0.739990253402494	-0.603327679253436
1066	T7_lab_0.3_0.7_fusion	1067	130	112	1937	1965	0.712583206980179	-0.605169901174821
1067	T7_lab_0.3_0.7_fusion	1068	128	112	1950	1969	0.696942919155178	-0.603940505743282
1068	T7_lab_0.3_0.7_fusion	1069	127	112	1958	1966	0.688672728584572	-0.604862083320714
1069	T7_lab_0.3_0.7_fusion	1070	126	112	1959	1972	0.682901333733838	-0.603021732154423
1070	T7_lab_0.3_0.7_fusion	1071	125	111	1957	1976	0.678173849259368	-0.596427816814028
1071	T7_lab_0.3_0.7_fusion	1072	123	114	1959	1977	0.666641778168747	-0.612237650670982
1072	T7_lab_0.3_0.7_fusion	1073	123	114	1961	1982	0.665961878343995	-0.610693156093104
1073	T7_lab_0.3_0.7_fusion	1074	125	113	1970	1992	0.673698590355626	-0.602297362245245
1074	T7_lab_0.3_0.7_fusion	1075	124	113	1977	1986	0.665942707747385	-0.604116991738433
1075	T7_lab_0.3_0.7_fusion	1076	125	114	1972	1984	0.673015326065205	-0.610077537992204
1076	T7_lab_0.3_0.7_fusion	1077	124	114	1984	1978	0.663593111500292	-0.611928127086215
1077	T7_lab_0.3_0.7_fusion	1078	124	112	1990	1971	0.661592328249537	-0.603327679253436
1078	T7_lab_0.3_0.7_fusion	1079	122	114	1978	1962	0.654870451794019	-0.616918366654706
1079	T7_lab_0.3_0.7_fusion	1080	122	115	1986	1969	0.652232504354768	-0.620117483575692
1080	T7_lab_0.3_0.7_fusion	1081	122	117	1986	1962	0.652232504354768	-0.63315306051404
1081	T7_lab_0.3_0.7_fusion	1082	121	116	1991	1964	0.645261810077632	-0.627102247935103
1082	T7_lab_0.3_0.7_fusion	1083	120	118	1991	1969	0.639929067845585	-0.636294461408101
1083	T7_lab_0.3_0.7_fusion	1084	118	119	1992	1968	0.628947688008309	-0.642012847711664
1084	T7_lab_0.3_0.7_fusion	1085	117	118	1998	1972	0.621744897261535	-0.635326467805553
1085	T7_lab_0.3_0.7_fusion	1086	116	118	2001	1971	0.615506654145198	-0.635648804927728
1086	T7_lab_0.3_0.7_fusion	1087	115	118	1997	1961	0.611422796775432	-0.638890257273101
1087	T7_lab_0.3_0.7_fusion	1088	116	112	2005	1964	0.614278710695532	-0.605478032489065
1088	T7_lab_0.3_0.7_fusion	1089	115	114	2010	1968	0.607468320975392	-0.61503751797588
1089	T7_lab_0.3_0.7_fusion	1090	115	113	2017	1967	0.605360101715685	-0.609952387184813
1090	T7_lab_0.3_0.7_fusion	1091	114	116	2004	1961	0.603988939808649	-0.628061608844743
1091	T7_lab_0.3_0.7_fusion	1092	115	117	2013	1967	0.606563003060376	-0.631543622129408
1092	T7_lab_0.3_0.7_fusion	1093	115	118	2016	1973	0.605660379543917	-0.635004457431602
1093	T7_lab_0.3_0.7_fusion	1094	114	118	2016	1980	0.600393767547883	-0.632759492178056
1094	T7_lab_0.3_0.7_fusion	1095	117	119	2018	1986	0.615582906208398	-0.636194000149323
1095	T7_lab_0.3_0.7_fusion	1096	116	119	2026	1992	0.607911557228303	-0.634277753160921
1096	T7_lab_0.3_0.7_fusion	1097	117	118	2031	1998	0.611642690659058	-0.627058956212488
1097	T7_lab_0.3_0.7_fusion	1098	116	112	2030	1985	0.606713701943124	-0.599072471440062
1098	T7_lab_0.3_0.7_fusion	1099	115	112	2032	1988	0.60089140017743	-0.598168438535474
1099	T7_lab_0.3_0.7_fusion	1100	117	111	2037	1989	0.609841092159326	-0.592529595789099
1100	T7_lab_0.3_0.7_fusion	1101	116	111	2032	1980	0.606116542787668	-0.595222912133595
1101	T7_lab_0.3_0.7_fusion	1102	115	110	2047	1975	0.596488190112622	-0.591353861387602
1102	T7_lab_0.3_0.7_fusion	1103	115	109	2041	1965	0.598241707574982	-0.588959993107638
1103	T7_lab_0.3_0.7_fusion	1104	115	109	2041	1969	0.598241707574982	-0.587763527910873
1104	T7_lab_0.3_0.7_fusion	1105	114	108	2041	1964	0.593039605769982	-0.583853817043027
1105	T7_lab_0.3_0.7_fusion	1106	113	109	2033	1961	0.590150686469517	-0.590161339345492
1106	T7_lab_0.3_0.7_fusion	1107	111	109	2033	1977	0.579705541576251	-0.585385122132781
1107	T7_lab_0.3_0.7_fusion	1108	112	108	2029	1966	0.586081249782416	-0.58325986605926
1108	T7_lab_0.3_0.7_fusion	1109	112	109	2037	1957	0.583779507024312	-0.591367596554169
1109	T7_lab_0.3_0.7_fusion	1110	112	112	2040	1958	0.582921007749276	-0.607333429932851
1110	T7_lab_0.3_0.7_fusion	1111	109	113	2025	1951	0.57150932664519	-0.614954559504115
1111	T7_lab_0.3_0.7_fusion	1112	108	112	1997	1959	0.57420575697171	-0.607023407763411
1112	T7_lab_0.3_0.7_fusion	1113	107	112	1992	1962	0.570316971329568	-0.606095237415149
1113	T7_lab_0.3_0.7_fusion	1114	106	113	1991	1960	0.565270676596934	-0.612130788567616
1114	T7_lab_0.3_0.7_fusion	1115	106	113	1986	1957	0.566693815259061	-0.613069159730469
1115	T7_lab_0.3_0.7_fusion	1116	106	113	1988	1950	0.566123700756788	-0.615269920816681
1116	T7_lab_0.3_0.7_fusion	1117	106	112	1983	1957	0.567551143270043	-0.607643768936394
1117	T7_lab_0.3_0.7_fusion	1118	106	113	1971	1961	0.571006553579145	-0.611818636202207
1118	T7_lab_0.3_0.7_fusion	1119	105	114	1963	1970	0.567924822883592	-0.614413114404331
1119	T7_lab_0.3_0.7_fusion	1120	105	116	1956	1968	0.569957273681232	-0.625827649870194
1120	T7_lab_0.3_0.7_fusion	1121	105	118	1952	1962	0.571125218914186	-0.638564625133818
1121	T7_lab_0.3_0.7_fusion	1122	106	118	1955	1969	0.575679752994627	-0.636294461408101
1122	T7_lab_0.3_0.7_fusion	1123	106	119	1953	1968	0.576269286791856	-0.642012847711664
1123	T7_lab_0.3_0.7_fusion	1124	104	120	1945	1969	0.567721818784826	-0.647079113296374
1124	T7_lab_0.3_0.7_fusion	1125	104	119	1941	1960	0.568891776165114	-0.644633308314569
1125	T7_lab_0.3_0.7_fusion	1126	104	119	1938	1963	0.569772413589518	-0.643648132601404
1126	T7_lab_0.3_0.7_fusion	1127	102	119	1928	1964	0.561713671145475	-0.643320409519631
1127	T7_lab_0.3_0.7_fusion	1128	104	119	1928	1969	0.572727664697347	-0.641686787352237
1128	T7_lab_0.3_0.7_fusion	1129	103	119	1924	1969	0.568399920869273	-0.641686787352237
1129	T7_lab_0.3_0.7_fusion	1130	101	119	1915	1979	0.559982489913562	-0.638444307375723
1130	T7_lab_0.3_0.7_fusion	1131	100	120	1911	1973	0.555598628153044	-0.645767244845697
1131	T7_lab_0.3_0.7_fusion	1132	98	119	1919	1983	0.542216778964282	-0.637156472161652
1132	T7_lab_0.3_0.7_fusion	1133	98	119	1916	1986	0.543065761394811	-0.636194000149323
1133	T7_lab_0.3_0.7_fusion	1134	96	121	1907	1984	0.534493455303853	-0.647538439447865
1134	T7_lab_0.3_0.7_fusion	1135	95	121	1895	1987	0.532275213446144	-0.64656077698267
1135	T7_lab_0.3_0.7_fusion	1136	93	122	1885	1974	0.523833713481398	-0.656197443590968
1136	T7_lab_0.3_0.7_fusion	1137	92	124	1881	1978	0.519303062269234	-0.66560603297097
1137	T7_lab_0.3_0.7_fusion	1138	92	125	1871	1984	0.522078599747958	-0.668944668851101
1138	T7_lab_0.3_0.7_fusion	1139	92	124	1875	1975	0.520964832068496	-0.66661708010966
1139	T7_lab_0.3_0.7_fusion	1140	92	125	1868	1974	0.522917055743271	-0.672333446302221
1140	T7_lab_0.3_0.7_fusion	1141	92	125	1855	1982	0.526581703573277	-0.669619688698579
1141	T7_lab_0.3_0.7_fusion	1142	92	125	1847	1979	0.528862512251451	-0.670634776655171
1142	T7_lab_0.3_0.7_fusion	1143	91	125	1840	1965	0.525104114317622	-0.675412836132613
1143	T7_lab_0.3_0.7_fusion	1144	91	125	1837	1954	0.525961660503225	-0.679215057830391
1144	T7_lab_0.3_0.7_fusion	1145	89	126	1822	1951	0.518636987253796	-0.685701544225827
1145	T7_lab_0.3_0.7_fusion	1146	87	127	1818	1958	0.508097695934217	-0.688672728584572
1146	T7_lab_0.3_0.7_fusion	1147	86	127	1815	1942	0.503087670206282	-0.694346654257772
1147	T7_lab_0.3_0.7_fusion	1148	86	126	1809	1947	0.504756286027862	-0.687110278779963
1148	T7_lab_0.3_0.7_fusion	1149	85	125	1799	1946	0.501660162112505	-0.682007308838943
1149	T7_lab_0.3_0.7_fusion	1150	86	124	1806	1938	0.50559475161927	-0.679344031587502
1150	T7_lab_0.3_0.7_fusion	1151	86	124	1810	1939	0.504477415151603	-0.67899367365476
1151	T7_lab_0.3_0.7_fusion	1152	84	124	1819	1934	0.490307389695653	-0.68074908646152
1152	T7_lab_0.3_0.7_fusion	1153	84	124	1820	1925	0.490037990030985	-0.683931809463158
1153	T7_lab_0.3_0.7_fusion	1154	84	124	1819	1913	0.490307389695653	-0.688222024681955
1154	T7_lab_0.3_0.7_fusion	1155	84	125	1820	1919	0.490037990030985	-0.691603034393217
1155	T7_lab_0.3_0.7_fusion	1156	83	124	1816	1915	0.485270733520037	-0.687503254943383
1156	T7_lab_0.3_0.7_fusion	1157	84	121	1802	1901	0.494932931107876	-0.675810764789356
1157	T7_lab_0.3_0.7_fusion	1158	84	122	1802	1907	0.494932931107876	-0.679252099448647
1158	T7_lab_0.3_0.7_fusion	1159	84	120	1794	1905	0.497139989886506	-0.66881825411053
1159	T7_lab_0.3_0.7_fusion	1160	87	120	1787	1897	0.516911925690211	-0.671638784438883
1160	T7_lab_0.3_0.7_fusion	1161	86	120	1782	1897	0.512404108543435	-0.671638784438883
1161	T7_lab_0.3_0.7_fusion	1162	87	121	1788	1893	0.51662282506063	-0.678666806056294
1162	T7_lab_0.3_0.7_fusion	1163	88	120	1789	1896	0.522268921739749	-0.671993024304093
1163	T7_lab_0.3_0.7_fusion	1164	89	121	1782	1896	0.530278670469369	-0.677592966173294
1164	T7_lab_0.3_0.7_fusion	1165	91	122	1791	1883	0.539470446870142	-0.687909587705029
1165	T7_lab_0.3_0.7_fusion	1166	91	123	1783	1888	0.541890953642414	-0.691711463682508
1166	T7_lab_0.3_0.7_fusion	1167	90	123	1786	1887	0.535035879373136	-0.692078030435917
1167	T7_lab_0.3_0.7_fusion	1168	89	123	1791	1880	0.527613953532337	-0.694654916719454
1168	T7_lab_0.3_0.7_fusion	1169	88	124	1789	1874	0.522268921739749	-0.702544681545667
1169	T7_lab_0.3_0.7_fusion	1170	85	123	1793	1868	0.503338891043166	-0.69911736800459
1170	T7_lab_0.3_0.7_fusion	1171	84	124	1786	1866	0.49936682074826	-0.705556663031393
1171	T7_lab_0.3_0.7_fusion	1172	85	124	1782	1851	0.506445921234791	-0.711274302115926
1172	T7_lab_0.3_0.7_fusion	1173	87	126	1770	1844	0.521876616501924	-0.725490082854983
1173	T7_lab_0.3_0.7_fusion	1174	88	128	1768	1841	0.528472342190278	-0.738206785634219
1174	T7_lab_0.3_0.7_fusion	1175	88	130	1770	1831	0.527875198300797	-0.753835975926055
1175	T7_lab_0.3_0.7_fusion	1176	88	130	1768	1832	0.528472342190278	-0.753424493406445
1176	T7_lab_0.3_0.7_fusion	1177	88	130	1768	1834	0.528472342190278	-0.752602874547768
1177	T7_lab_0.3_0.7_fusion	1178	87	129	1775	1843	0.520406541525863	-0.743166675060555
1178	T7_lab_0.3_0.7_fusion	1179	85	128	1765	1827	0.511323870617789	-0.743863542612259
1179	T7_lab_0.3_0.7_fusion	1180	86	128	1772	1836	0.515295779584877	-0.740217152697493
1180	T7_lab_0.3_0.7_fusion	1181	86	125	1757	1832	0.519695003656461	-0.724446628275428
1181	T7_lab_0.3_0.7_fusion	1182	82	126	1760	1831	0.494678501300218	-0.730641022820638
1182	T7_lab_0.3_0.7_fusion	1183	82	127	1755	1824	0.496087841759762	-0.73926601018015
1183	T7_lab_0.3_0.7_fusion	1184	83	129	1758	1820	0.501280803226614	-0.752558341833298
1184	T7_lab_0.3_0.7_fusion	1185	83	129	1767	1809	0.498727590306954	-0.757134429041793
1185	T7_lab_0.3_0.7_fusion	1186	85	130	1777	1808	0.507870923826898	-0.763425703495911
1186	T7_lab_0.3_0.7_fusion	1187	83	131	1767	1802	0.498727590306954	-0.77185969018014
1187	T7_lab_0.3_0.7_fusion	1188	82	130	1774	1810	0.490774612338435	-0.762582139182656
1188	T7_lab_0.3_0.7_fusion	1189	83	131	1769	1811	0.498163737745838	-0.768023833078195
1189	T7_lab_0.3_0.7_fusion	1190	82	128	1758	1801	0.495241275476896	-0.75460227226685
1190	T7_lab_0.3_0.7_fusion	1191	79	128	1760	1805	0.47658050735021	-0.752930023464043
1191	T7_lab_0.3_0.7_fusion	1192	81	127	1750	1803	0.49143809857393	-0.747876429599885
1192	T7_lab_0.3_0.7_fusion	1193	82	125	1743	1802	0.499503248587713	-0.736507337958149
1193	T7_lab_0.3_0.7_fusion	1194	80	125	1742	1806	0.487599990080582	-0.734876092469869
1194	T7_lab_0.3_0.7_fusion	1195	79	123	1742	1805	0.481504990204575	-0.723518694422479
1195	T7_lab_0.3_0.7_fusion	1196	79	124	1744	1804	0.48095280558278	-0.729805284488126
1196	T7_lab_0.3_0.7_fusion	1197	79	124	1741	1802	0.481781558263279	-0.730615279254483
1197	T7_lab_0.3_0.7_fusion	1198	80	124	1734	1807	0.489849586343929	-0.728593654242711
1198	T7_lab_0.3_0.7_fusion	1199	81	125	1735	1808	0.495686842942005	-0.734063176438376
1199	T7_lab_0.3_0.7_fusion	1200	81	126	1726	1809	0.498271536792803	-0.739526651622216
1200	T7_lab_0.3_0.7_fusion	1201	81	123	1736	1809	0.495401309046301	-0.721918874202639
1201	T7_lab_0.3_0.7_fusion	1202	80	122	1724	1807	0.492690941253117	-0.716842143690409
1202	T7_lab_0.3_0.7_fusion	1203	78	123	1719	1806	0.481770915155535	-0.723118074990351
1203	T7_lab_0.3_0.7_fusion	1204	76	123	1722	1804	0.468600013695909	-0.723919758000319
1204	T7_lab_0.3_0.7_fusion	1205	76	122	1714	1803	0.470787178287255	-0.71843247567863
1205	T7_lab_0.3_0.7_fusion	1206	78	122	1710	1812	0.48430655155109	-0.714864102455061
1206	T7_lab_0.3_0.7_fusion	1207	79	122	1704	1810	0.492242777544817	-0.715654007540646
1207	T7_lab_0.3_0.7_fusion	1208	78	124	1713	1814	0.48345837895643	-0.725782102103958
1208	T7_lab_0.3_0.7_fusion	1209	79	122	1703	1814	0.492531822041321	-0.714075939166797
1209	T7_lab_0.3_0.7_fusion	1210	79	122	1700	1809	0.493400995844923	-0.71604961506278
1210	T7_lab_0.3_0.7_fusion	1211	81	122	1691	1807	0.508584667359183	-0.716842143690409
1211	T7_lab_0.3_0.7_fusion	1212	82	121	1691	1809	0.514863490413	-0.710180355922922
1212	T7_lab_0.3_0.7_fusion	1213	82	121	1693	1814	0.514255264198691	-0.708222857698217
1213	T7_lab_0.3_0.7_fusion	1214	82	121	1677	1814	0.519161694864868	-0.708222857698217
1214	T7_lab_0.3_0.7_fusion	1215	82	121	1682	1822	0.517618408019253	-0.705113207389992
1215	T7_lab_0.3_0.7_fusion	1216	82	123	1671	1831	0.521025830214472	-0.713244807991575
1216	T7_lab_0.3_0.7_fusion	1217	83	122	1661	1829	0.530554877828048	-0.708219657544325
1217	T7_lab_0.3_0.7_fusion	1218	82	122	1654	1826	0.526380992919216	-0.709383216675011
1218	T7_lab_0.3_0.7_fusion	1219	83	122	1644	1832	0.536041150895613	-0.707059909196818
1219	T7_lab_0.3_0.7_fusion	1220	83	122	1623	1828	0.542976988337885	-0.708607086241012
1220	T7_lab_0.3_0.7_fusion	1221	82	122	1616	1824	0.538758763792316	-0.710161049149435
1221	T7_lab_0.3_0.7_fusion	1222	83	123	1614	1833	0.546004741060959	-0.712466581250723
1222	T7_lab_0.3_0.7_fusion	1223	82	125	1601	1848	0.543806472384999	-0.718174363095554
1223	T7_lab_0.3_0.7_fusion	1224	83	125	1587	1855	0.555294046674472	-0.715464271159344
1224	T7_lab_0.3_0.7_fusion	1225	82	125	1582	1859	0.550337649992657	-0.713924810651201
1225	T7_lab_0.3_0.7_fusion	1226	82	126	1579	1871	0.551383256674087	-0.71502069095916
1226	T7_lab_0.3_0.7_fusion	1227	81	125	1579	1878	0.544659070617086	-0.70670192918029
1227	T7_lab_0.3_0.7_fusion	1228	81	124	1571	1888	0.547432636858293	-0.697335134118951
1228	T7_lab_0.3_0.7_fusion	1229	82	125	1563	1893	0.557027615027756	-0.701102072372205
1229	T7_lab_0.3_0.7_fusion	1230	83	125	1571	1901	0.560949492089362	-0.698151616517929
1230	T7_lab_0.3_0.7_fusion	1231	87	125	1567	1891	0.58948411691666	-0.701843586991319
1231	T7_lab_0.3_0.7_fusion	1232	88	120	1564	1883	0.597403517258575	-0.676632381349209
1232	T7_lab_0.3_0.7_fusion	1233	89	121	1554	1891	0.608080174244798	-0.679384592207597
1233	T7_lab_0.3_0.7_fusion	1234	90	120	1560	1892	0.612547487538731	-0.673413728372389
1234	T7_lab_0.3_0.7_fusion	1235	90	117	1547	1883	0.617694945417208	-0.659716571815479
1235	T7_lab_0.3_0.7_fusion	1236	89	118	1538	1884	0.614406105836421	-0.665002014072479
1236	T7_lab_0.3_0.7_fusion	1237	90	119	1528	1880	0.62537570717305	-0.6720645129237
1237	T7_lab_0.3_0.7_fusion	1238	90	118	1523	1885	0.627428811924111	-0.664649227858117
1238	T7_lab_0.3_0.7_fusion	1239	92	118	1526	1891	0.640110786453755	-0.662540346119805
1239	T7_lab_0.3_0.7_fusion	1240	91	118	1512	1872	0.639015588852133	-0.669264847496021
1240	T7_lab_0.3_0.7_fusion	1241	91	118	1512	1870	0.639015588852133	-0.669980638776765
1241	T7_lab_0.3_0.7_fusion	1242	92	115	1526	1867	0.640110786453755	-0.653996424831568
1242	T7_lab_0.3_0.7_fusion	1243	92	115	1522	1874	0.641793074985828	-0.651553535304449
1243	T7_lab_0.3_0.7_fusion	1244	92	116	1514	1872	0.645184319767787	-0.657921375504563
1244	T7_lab_0.3_0.7_fusion	1245	92	116	1510	1869	0.646893417303596	-0.658977429076801
1245	T7_lab_0.3_0.7_fusion	1246	89	116	1502	1866	0.629132217560863	-0.66003687831969
1246	T7_lab_0.3_0.7_fusion	1247	90	118	1494	1872	0.639607818313534	-0.669264847496021
1247	T7_lab_0.3_0.7_fusion	1248	91	118	1479	1880	0.653273543167292	-0.666416911974761
1248	T7_lab_0.3_0.7_fusion	1249	92	117	1479	1883	0.660452373311988	-0.659716571815479
1249	T7_lab_0.3_0.7_fusion	1250	94	117	1473	1879	0.677558750642525	-0.661120971116842
1250	T7_lab_0.3_0.7_fusion	1251	92	119	1479	1891	0.660452373311988	-0.668155094815735
1251	T7_lab_0.3_0.7_fusion	1252	92	121	1482	1903	0.659115425187874	-0.675100506497407
1252	T7_lab_0.3_0.7_fusion	1253	92	119	1478	1912	0.66089922877431	-0.660816571284809
1253	T7_lab_0.3_0.7_fusion	1254	92	120	1486	1916	0.657341224850895	-0.664978483340585
1254	T7_lab_0.3_0.7_fusion	1255	92	121	1479	1903	0.660452373311988	-0.675100506497407
1255	T7_lab_0.3_0.7_fusion	1256	93	122	1474	1908	0.669895895462981	-0.678896097300089
1256	T7_lab_0.3_0.7_fusion	1257	94	121	1471	1910	0.67847997260125	-0.672626316159458
1257	T7_lab_0.3_0.7_fusion	1258	94	122	1474	1913	0.677099077134626	-0.677121669445149
1258	T7_lab_0.3_0.7_fusion	1259	94	121	1470	1920	0.67894152360302	-0.669123054096128
1259	T7_lab_0.3_0.7_fusion	1260	94	122	1463	1932	0.682190047639398	-0.670462605408163
1260	T7_lab_0.3_0.7_fusion	1261	96	121	1471	1932	0.692915716699149	-0.664967010281866
1261	T7_lab_0.3_0.7_fusion	1262	97	121	1468	1932	0.701564379460799	-0.664967010281866
1262	T7_lab_0.3_0.7_fusion	1263	97	118	1471	1930	0.700133588748099	-0.649152225136037
1263	T7_lab_0.3_0.7_fusion	1264	99	121	1484	1934	0.708309628447751	-0.664279350498741
1264	T7_lab_0.3_0.7_fusion	1265	97	121	1483	1924	0.69446831358628	-0.667731945875554
1265	T7_lab_0.3_0.7_fusion	1266	96	122	1485	1921	0.686383177955857	-0.674301797838922
1266	T7_lab_0.3_0.7_fusion	1267	96	121	1487	1923	0.685459999505345	-0.668079180376789
1267	T7_lab_0.3_0.7_fusion	1268	96	122	1493	1916	0.682705304262859	-0.676061458062928
1268	T7_lab_0.3_0.7_fusion	1269	98	123	1508	1908	0.689996020445927	-0.684460819409106
1269	T7_lab_0.3_0.7_fusion	1270	98	122	1503	1893	0.692291416388861	-0.684275622635272
1270	T7_lab_0.3_0.7_fusion	1271	96	121	1509	1897	0.675466546894929	-0.677235774309207
1271	T7_lab_0.3_0.7_fusion	1272	97	120	1513	1897	0.680698287540286	-0.671638784438883
1272	T7_lab_0.3_0.7_fusion	1273	96	120	1517	1901	0.671904429310777	-0.670225551857212
1273	T7_lab_0.3_0.7_fusion	1274	96	120	1515	1897	0.672791431857722	-0.671638784438883
1274	T7_lab_0.3_0.7_fusion	1275	96	119	1513	1898	0.673680779421314	-0.665690876868575
1275	T7_lab_0.3_0.7_fusion	1276	95	121	1513	1896	0.666663271302342	-0.677592966173294
1276	T7_lab_0.3_0.7_fusion	1277	96	120	1511	1892	0.674572481313334	-0.673413728372389
1277	T7_lab_0.3_0.7_fusion	1278	97	120	1513	1891	0.680698287540286	-0.673769843511666
1278	T7_lab_0.3_0.7_fusion	1279	96	120	1527	1885	0.667504269328388	-0.675914469008255
1279	T7_lab_0.3_0.7_fusion	1280	95	118	1524	1876	0.661851397296879	-0.667837843556797
1280	T7_lab_0.3_0.7_fusion	1281	95	119	1528	1885	0.660118802015997	-0.670281848433186
1281	T7_lab_0.3_0.7_fusion	1282	100	119	1536	1888	0.691242824479471	-0.669216781936735
1282	T7_lab_0.3_0.7_fusion	1283	100	117	1531	1887	0.693500312475811	-0.658318126512213
1283	T7_lab_0.3_0.7_fusion	1284	99	117	1523	1890	0.690171693116522	-0.657273177105051
1284	T7_lab_0.3_0.7_fusion	1285	99	115	1528	1887	0.687913277890355	-0.647064825204312
1285	T7_lab_0.3_0.7_fusion	1286	99	115	1529	1889	0.687463367309655	-0.646379738041576
1286	T7_lab_0.3_0.7_fusion	1287	98	114	1531	1902	0.679630306226295	-0.636379513867788
1287	T7_lab_0.3_0.7_fusion	1288	98	112	1533	1897	0.678743639160116	-0.62686286547629
1288	T7_lab_0.3_0.7_fusion	1289	99	110	1538	1888	0.683440499750626	-0.618603748008747
1289	T7_lab_0.3_0.7_fusion	1290	102	110	1553	1889	0.69734961878202	-0.618276271170203
1290	T7_lab_0.3_0.7_fusion	1291	101	111	1561	1889	0.686974034711385	-0.623896964544478
1291	T7_lab_0.3_0.7_fusion	1292	101	111	1563	1891	0.686094989241505	-0.623237105248291
1292	T7_lab_0.3_0.7_fusion	1293	100	111	1569	1886	0.676704256469386	-0.624889377531558
1293	T7_lab_0.3_0.7_fusion	1294	101	111	1573	1887	0.681733291916384	-0.62455822258851
1294	T7_lab_0.3_0.7_fusion	1295	101	111	1573	1885	0.681733291916384	-0.625220883832636
1295	T7_lab_0.3_0.7_fusion	1296	101	111	1565	1871	0.685218190533209	-0.629899180130689
1296	T7_lab_0.3_0.7_fusion	1297	102	111	1565	1875	0.69200252905334	-0.628555395213076
1297	T7_lab_0.3_0.7_fusion	1298	103	110	1565	1881	0.69878686757347	-0.62090583532191
1298	T7_lab_0.3_0.7_fusion	1299	103	111	1560	1887	0.701026569072103	-0.62455822258851
1299	T7_lab_0.3_0.7_fusion	1300	103	111	1571	1894	0.696118044400052	-0.622249929263209
1300	T7_lab_0.3_0.7_fusion	1301	103	111	1560	1888	0.701026569072103	-0.62422741844519
1301	T7_lab_0.3_0.7_fusion	1302	102	110	1559	1886	0.694665784457009	-0.619259743499742
1302	T7_lab_0.3_0.7_fusion	1303	102	111	1560	1895	0.694220485877228	-0.621921565184442
1303	T7_lab_0.3_0.7_fusion	1304	102	112	1564	1901	0.692444985913348	-0.625543848400065
1304	T7_lab_0.3_0.7_fusion	1305	103	112	1556	1894	0.70282869392833	-0.627855784481797
1305	T7_lab_0.3_0.7_fusion	1306	104	112	1561	1902	0.707379204059248	-0.625214960992914
1306	T7_lab_0.3_0.7_fusion	1307	103	113	1563	1889	0.699681028632425	-0.635138351293027
1307	T7_lab_0.3_0.7_fusion	1308	100	113	1575	1899	0.67412633549236	-0.631793757552674
1308	T7_lab_0.3_0.7_fusion	1309	101	114	1574	1895	0.681300170384035	-0.638730256135373
1309	T7_lab_0.3_0.7_fusion	1310	101	113	1567	1902	0.684343629983709	-0.630797237430351
1310	T7_lab_0.3_0.7_fusion	1311	100	113	1568	1900	0.677135828061522	-0.631461234522383
1311	T7_lab_0.3_0.7_fusion	1312	100	112	1570	1899	0.676273234649979	-0.626202662353093
1312	T7_lab_0.3_0.7_fusion	1313	100	113	1568	1895	0.677135828061522	-0.63312735915173
1313	T7_lab_0.3_0.7_fusion	1314	99	112	1562	1889	0.672939493352409	-0.629517657918752
1314	T7_lab_0.3_0.7_fusion	1315	99	112	1554	1888	0.676403789328483	-0.629851088881633
1315	T7_lab_0.3_0.7_fusion	1316	100	111	1553	1892	0.683676096845117	-0.62290769874446
1316	T7_lab_0.3_0.7_fusion	1317	99	110	1552	1893	0.677275443696174	-0.61696982368754
1317	T7_lab_0.3_0.7_fusion	1318	98	111	1544	1890	0.673908030331903	-0.623566860330433
1318	T7_lab_0.3_0.7_fusion	1319	102	108	1535	1892	0.705527008448519	-0.60607235553515
1319	T7_lab_0.3_0.7_fusion	1320	102	107	1536	1891	0.70506768096906	-0.600778110464569
1320	T7_lab_0.3_0.7_fusion	1321	103	106	1536	1891	0.711980109213855	-0.595163361768638
1321	T7_lab_0.3_0.7_fusion	1322	102	105	1529	1886	0.708295590561463	-0.591111573340663
1322	T7_lab_0.3_0.7_fusion	1323	102	105	1524	1886	0.710619394992439	-0.591111573340663
1323	T7_lab_0.3_0.7_fusion	1324	99	106	1535	1886	0.684776214082386	-0.596741207372479
1324	T7_lab_0.3_0.7_fusion	1325	99	104	1529	1885	0.687463367309655	-0.585792539807154
1325	T7_lab_0.3_0.7_fusion	1326	99	103	1534	1879	0.685222613178919	-0.582012478846451
1326	T7_lab_0.3_0.7_fusion	1327	100	103	1544	1886	0.687661255440717	-0.579852305277031
1327	T7_lab_0.3_0.7_fusion	1328	100	103	1545	1883	0.687216167249493	-0.580776127324738
1328	T7_lab_0.3_0.7_fusion	1329	100	103	1546	1880	0.686771654851531	-0.581702897740681
1329	T7_lab_0.3_0.7_fusion	1330	100	103	1547	1874	0.686327717130231	-0.583565340316159
1330	T7_lab_0.3_0.7_fusion	1331	101	104	1551	1864	0.691403267688247	-0.592392133871505
1331	T7_lab_0.3_0.7_fusion	1332	100	104	1543	1859	0.688106920544697	-0.5939854424618
1332	T7_lab_0.3_0.7_fusion	1333	101	103	1535	1868	0.698610076993141	-0.585439747190836
1333	T7_lab_0.3_0.7_fusion	1334	101	103	1534	1873	0.699065494253241	-0.583876907502659
1334	T7_lab_0.3_0.7_fusion	1335	100	102	1532	1875	0.693047636031636	-0.577591444249854
1335	T7_lab_0.3_0.7_fusion	1336	101	102	1543	1865	0.694987989750144	-0.580688449312856
1336	T7_lab_0.3_0.7_fusion	1337	103	101	1548	1855	0.706460883561034	-0.57809513109675
1337	T7_lab_0.3_0.7_fusion	1338	103	102	1544	1852	0.708291093103938	-0.584764556138486
1338	T7_lab_0.3_0.7_fusion	1339	104	103	1547	1849	0.71378082581544	-0.591455623446447
1339	T7_lab_0.3_0.7_fusion	1340	102	102	1550	1843	0.698699327721598	-0.587620161675788
1340	T7_lab_0.3_0.7_fusion	1341	101	102	1552	1836	0.690957775892056	-0.589860543555815
1341	T7_lab_0.3_0.7_fusion	1342	101	104	1545	1843	0.694088328921988	-0.599142125630215
1342	T7_lab_0.3_0.7_fusion	1343	103	104	1544	1844	0.708291093103938	-0.598817211245383
1343	T7_lab_0.3_0.7_fusion	1344	104	104	1543	1837	0.715631197366485	-0.601099040575115
1344	T7_lab_0.3_0.7_fusion	1345	104	103	1545	1835	0.714704813939473	-0.595968091418246
1345	T7_lab_0.3_0.7_fusion	1346	104	103	1544	1835	0.715167705658346	-0.595968091418246
1346	T7_lab_0.3_0.7_fusion	1347	105	103	1554	1848	0.717397958378694	-0.591775675190736
1347	T7_lab_0.3_0.7_fusion	1348	105	103	1548	1855	0.720178570620472	-0.5895425594353
1348	T7_lab_0.3_0.7_fusion	1349	104	104	1554	1859	0.710565596870326	-0.5939854424618
1349	T7_lab_0.3_0.7_fusion	1350	102	103	1552	1856	0.697798941989998	-0.589224917970087
1350	T7_lab_0.3_0.7_fusion	1351	102	103	1552	1853	0.697798941989998	-0.59017887088639
1351	T7_lab_0.3_0.7_fusion	1352	102	103	1550	1854	0.698699327721598	-0.589860543555815
1352	T7_lab_0.3_0.7_fusion	1353	102	103	1544	1853	0.701414480549531	-0.59017887088639
1353	T7_lab_0.3_0.7_fusion	1354	102	102	1546	1854	0.700507087948562	-0.584133742162069
1354	T7_lab_0.3_0.7_fusion	1355	102	102	1542	1856	0.702324226957507	-0.583504287698532
1355	T7_lab_0.3_0.7_fusion	1356	104	103	1550	1853	0.712399314539668	-0.59017887088639
1356	T7_lab_0.3_0.7_fusion	1357	104	103	1572	1858	0.702429349577917	-0.588590660792509
1357	T7_lab_0.3_0.7_fusion	1358	103	104	1581	1863	0.691715020716307	-0.59271011139908
1358	T7_lab_0.3_0.7_fusion	1359	105	100	1578	1840	0.706486962813999	-0.577037488261123
1359	T7_lab_0.3_0.7_fusion	1360	106	100	1585	1840	0.710065562841953	-0.577037488261123
1360	T7_lab_0.3_0.7_fusion	1361	107	99	1592	1842	0.713612692769158	-0.570646845068655
1361	T7_lab_0.3_0.7_fusion	1362	104	99	1592	1838	0.693604860261612	-0.571888731564996
1362	T7_lab_0.3_0.7_fusion	1363	104	99	1600	1825	0.690136835960304	-0.57596245951587
1363	T7_lab_0.3_0.7_fusion	1364	104	99	1601	1824	0.689705769854145	-0.576278228408148
1364	T7_lab_0.3_0.7_fusion	1365	104	99	1620	1814	0.681616628108942	-0.57945506538945
1365	T7_lab_0.3_0.7_fusion	1366	106	99	1624	1816	0.693013495753999	-0.578816899017876
1366	T7_lab_0.3_0.7_fusion	1367	108	100	1625	1806	0.705654705644618	-0.587900873975895
1367	T7_lab_0.3_0.7_fusion	1368	107	100	1634	1806	0.695270138854651	-0.587900873975895
1368	T7_lab_0.3_0.7_fusion	1369	107	99	1640	1788	0.692726467614939	-0.587881145758648
1369	T7_lab_0.3_0.7_fusion	1370	107	98	1639	1782	0.693149119517083	-0.58390235624717
1370	T7_lab_0.3_0.7_fusion	1371	108	100	1643	1782	0.697923856769631	-0.59581873086446
1371	T7_lab_0.3_0.7_fusion	1372	108	101	1664	1778	0.689115923481072	-0.603130747010389
1372	T7_lab_0.3_0.7_fusion	1373	108	100	1662	1783	0.689945184520159	-0.595484564442214
1373	T7_lab_0.3_0.7_fusion	1374	108	98	1649	1762	0.695384412778959	-0.590530078792541
1374	T7_lab_0.3_0.7_fusion	1375	108	98	1646	1757	0.696651820578678	-0.592210585562013
1375	T7_lab_0.3_0.7_fusion	1376	107	97	1649	1743	0.688945668216191	-0.590875794061075
1376	T7_lab_0.3_0.7_fusion	1377	108	95	1651	1732	0.694542033114781	-0.582368088614575
1377	T7_lab_0.3_0.7_fusion	1378	108	95	1667	1735	0.687875762850932	-0.581361112092475
1378	T7_lab_0.3_0.7_fusion	1379	107	95	1678	1733	0.677038979075387	-0.582032042400718
1379	T7_lab_0.3_0.7_fusion	1380	105	93	1689	1731	0.660057091367963	-0.570437059452591
1380	T7_lab_0.3_0.7_fusion	1381	105	92	1697	1728	0.656945449216553	-0.565283020907656
1381	T7_lab_0.3_0.7_fusion	1382	102	90	1688	1722	0.641578174151941	-0.554921068850418
1382	T7_lab_0.3_0.7_fusion	1383	104	88	1702	1733	0.648777284098993	-0.539145470855402
1383	T7_lab_0.3_0.7_fusion	1384	106	88	1704	1727	0.66047765088292	-0.541018587719983
1384	T7_lab_0.3_0.7_fusion	1385	105	89	1704	1724	0.654246729648175	-0.548118672144093
1385	T7_lab_0.3_0.7_fusion	1386	104	89	1692	1722	0.652611665210689	-0.548755279196525
1386	T7_lab_0.3_0.7_fusion	1387	104	86	1696	1721	0.651072486755003	-0.530566020583615
1387	T7_lab_0.3_0.7_fusion	1388	104	87	1709	1722	0.646119916639254	-0.536423699888738
1388	T7_lab_0.3_0.7_fusion	1389	105	86	1712	1730	0.651189501939539	-0.527805850534336
1389	T7_lab_0.3_0.7_fusion	1390	103	87	1705	1737	0.641408473755121	-0.531791370874154
1390	T7_lab_0.3_0.7_fusion	1391	102	86	1716	1724	0.631109532615662	-0.529642761847101
1391	T7_lab_0.3_0.7_fusion	1392	101	85	1711	1726	0.626748374158078	-0.522877538609732
1392	T7_lab_0.3_0.7_fusion	1393	102	83	1728	1716	0.626726827528054	-0.513549913795098
1393	T7_lab_0.3_0.7_fusion	1394	101	83	1721	1712	0.623106605569129	-0.514749796771254
1394	T7_lab_0.3_0.7_fusion	1395	102	83	1720	1691	0.629641836028184	-0.521142313466817
1395	T7_lab_0.3_0.7_fusion	1396	103	83	1728	1688	0.632871208190093	-0.522068514260893
1396	T7_lab_0.3_0.7_fusion	1397	104	83	1733	1705	0.637171920101838	-0.516863139045389
1397	T7_lab_0.3_0.7_fusion	1398	105	83	1739	1699	0.64107902663628	-0.51868843559293
1398	T7_lab_0.3_0.7_fusion	1399	105	83	1739	1688	0.64107902663628	-0.522068514260893
1399	T7_lab_0.3_0.7_fusion	1400	108	83	1745	1686	0.657128307548713	-0.522687812617075
1400	T7_lab_0.3_0.7_fusion	1401	106	83	1746	1671	0.644589872339344	-0.527379803753673
1401	T7_lab_0.3_0.7_fusion	1402	105	84	1746	1673	0.638508835807841	-0.533095721372619
1402	T7_lab_0.3_0.7_fusion	1403	106	83	1754	1673	0.641649895726622	-0.526749343737231
1403	T7_lab_0.3_0.7_fusion	1404	105	83	1750	1680	0.63704938704028	-0.524554554804993
1404	T7_lab_0.3_0.7_fusion	1405	105	82	1753	1681	0.635959171318021	-0.517926330927057
1405	T7_lab_0.3_0.7_fusion	1406	105	81	1763	1680	0.632351915666756	-0.511914686014511
1406	T7_lab_0.3_0.7_fusion	1407	104	79	1761	1675	0.627040850389827	-0.500765189812758
1407	T7_lab_0.3_0.7_fusion	1408	106	78	1764	1677	0.638012424662412	-0.493836734139752
1408	T7_lab_0.3_0.7_fusion	1409	104	79	1754	1682	0.629543293920459	-0.49868114918928
1409	T7_lab_0.3_0.7_fusion	1410	106	78	1764	1676	0.638012424662412	-0.494131386129096
1410	T7_lab_0.3_0.7_fusion	1411	109	77	1769	1679	0.654215029087908	-0.486924784614866
1411	T7_lab_0.3_0.7_fusion	1412	107	78	1764	1684	0.644031409800737	-0.491783968617794
1412	T7_lab_0.3_0.7_fusion	1413	106	78	1764	1686	0.638012424662412	-0.49120059498954
1413	T7_lab_0.3_0.7_fusion	1414	106	78	1773	1698	0.634773782912857	-0.487729212692794
1414	T7_lab_0.3_0.7_fusion	1415	105	78	1787	1701	0.623859220660599	-0.486869020077816
1415	T7_lab_0.3_0.7_fusion	1416	106	79	1786	1696	0.630153369039471	-0.494564677438897
1416	T7_lab_0.3_0.7_fusion	1417	108	79	1787	1702	0.64168376982233	-0.492821206190581
1417	T7_lab_0.3_0.7_fusion	1418	108	77	1792	1688	0.639893357518139	-0.48432862166372
1418	T7_lab_0.3_0.7_fusion	1419	108	75	1790	1692	0.64060832216341	-0.470633412411555
1419	T7_lab_0.3_0.7_fusion	1420	109	77	1798	1693	0.643663173780038	-0.482898235893892
1420	T7_lab_0.3_0.7_fusion	1421	108	78	1795	1701	0.63882389786769	-0.486869020077816
1421	T7_lab_0.3_0.7_fusion	1422	109	78	1789	1696	0.646901278064007	-0.488304365066252
1422	T7_lab_0.3_0.7_fusion	1423	113	78	1784	1705	0.672520373089982	-0.485726805367956
1423	T7_lab_0.3_0.7_fusion	1424	113	78	1773	1695	0.676692806312762	-0.488592450237383
1424	T7_lab_0.3_0.7_fusion	1425	113	79	1766	1696	0.679375054129404	-0.494564677438897
1425	T7_lab_0.3_0.7_fusion	1426	113	81	1767	1696	0.678990574755251	-0.507085302184185
1426	T7_lab_0.3_0.7_fusion	1427	112	81	1769	1705	0.672220947319685	-0.504408605574415
1427	T7_lab_0.3_0.7_fusion	1428	113	81	1758	1687	0.682466635718161	-0.50979055868665
1428	T7_lab_0.3_0.7_fusion	1429	114	81	1756	1699	0.689290339052695	-0.506189919072618
1429	T7_lab_0.3_0.7_fusion	1430	114	81	1756	1696	0.689290339052695	-0.507085302184185
1430	T7_lab_0.3_0.7_fusion	1431	114	82	1745	1705	0.693635435745864	-0.510635872309902
1431	T7_lab_0.3_0.7_fusion	1432	113	81	1741	1702	0.689130583338614	-0.505297692423254
1432	T7_lab_0.3_0.7_fusion	1433	113	81	1735	1702	0.691513743857365	-0.505297692423254
1433	T7_lab_0.3_0.7_fusion	1434	114	83	1731	1697	0.699245427716079	-0.51929973604737
1434	T7_lab_0.3_0.7_fusion	1435	114	85	1738	1697	0.696429134278787	-0.531812982699114
1435	T7_lab_0.3_0.7_fusion	1436	114	85	1729	1699	0.700054271472835	-0.531186952113241
1436	T7_lab_0.3_0.7_fusion	1437	115	85	1730	1697	0.70578689315638	-0.531812982699114
1437	T7_lab_0.3_0.7_fusion	1438	115	85	1727	1696	0.707012927134069	-0.532126551674762
1438	T7_lab_0.3_0.7_fusion	1439	116	87	1723	1697	0.714816491552259	-0.544326229350858
1439	T7_lab_0.3_0.7_fusion	1440	116	86	1728	1693	0.71274815679661	-0.539340886842529
1440	T7_lab_0.3_0.7_fusion	1441	115	87	1733	1691	0.704565103958764	-0.546257605682085
1441	T7_lab_0.3_0.7_fusion	1442	114	85	1729	1693	0.700054271472835	-0.533069481181569
1442	T7_lab_0.3_0.7_fusion	1443	112	87	1724	1684	0.689767317754364	-0.548528272689077
1443	T7_lab_0.3_0.7_fusion	1444	113	86	1724	1691	0.695925954520028	-0.539978782628268
1444	T7_lab_0.3_0.7_fusion	1445	111	87	1718	1691	0.68599613854745	-0.546257605682085
1445	T7_lab_0.3_0.7_fusion	1446	111	86	1721	1686	0.684800328892806	-0.541580143193595
1446	T7_lab_0.3_0.7_fusion	1447	111	85	1733	1680	0.680058491647154	-0.537194423595474
1447	T7_lab_0.3_0.7_fusion	1448	110	85	1731	1683	0.674710500427795	-0.536236857778014
1448	T7_lab_0.3_0.7_fusion	1449	109	86	1729	1681	0.669350136759114	-0.54319102999667
1449	T7_lab_0.3_0.7_fusion	1450	109	88	1727	1685	0.670125296153161	-0.554503917502915
1450	T7_lab_0.3_0.7_fusion	1451	109	88	1725	1680	0.670902253018266	-0.556154226781197
1451	T7_lab_0.3_0.7_fusion	1452	108	89	1729	1685	0.66320930981637	-0.560805098383629
1452	T7_lab_0.3_0.7_fusion	1453	108	89	1733	1712	0.661678532413447	-0.551960625453514
1453	T7_lab_0.3_0.7_fusion	1454	109	89	1741	1696	0.664736580388575	-0.557167801165339
1454	T7_lab_0.3_0.7_fusion	1455	111	89	1739	1697	0.677712113872639	-0.556839476002602
1455	T7_lab_0.3_0.7_fusion	1456	111	90	1743	1696	0.676156836502879	-0.563428113537984
1456	T7_lab_0.3_0.7_fusion	1457	111	90	1753	1698	0.672299695393336	-0.562764476183993
1457	T7_lab_0.3_0.7_fusion	1458	112	91	1750	1697	0.679519346176299	-0.569352722654346
1458	T7_lab_0.3_0.7_fusion	1459	114	91	1743	1694	0.694431345597552	-0.570361021454796
1459	T7_lab_0.3_0.7_fusion	1460	117	90	1740	1694	0.713934657889969	-0.564093317922326
1460	T7_lab_0.3_0.7_fusion	1461	118	89	1738	1694	0.720865244253482	-0.557825614389856
1461	T7_lab_0.3_0.7_fusion	1462	116	89	1744	1697	0.706209182881045	-0.556839476002602
1462	T7_lab_0.3_0.7_fusion	1463	115	90	1746	1706	0.699319201122874	-0.560125486846671
1463	T7_lab_0.3_0.7_fusion	1464	116	89	1743	1712	0.706614351660667	-0.551960625453514
1464	T7_lab_0.3_0.7_fusion	1465	116	90	1756	1722	0.701383152018532	-0.554921068850418
1465	T7_lab_0.3_0.7_fusion	1466	117	89	1762	1722	0.705020604272728	-0.548755279196525
1466	T7_lab_0.3_0.7_fusion	1467	118	90	1762	1730	0.711046421403264	-0.552354959861515
1467	T7_lab_0.3_0.7_fusion	1468	117	92	1746	1735	0.71148127418588	-0.56300234013166
1468	T7_lab_0.3_0.7_fusion	1469	118	91	1745	1739	0.717973521210631	-0.555601823084776
1469	T7_lab_0.3_0.7_fusion	1470	116	91	1746	1739	0.705400237654377	-0.555601823084776
1470	T7_lab_0.3_0.7_fusion	1471	117	96	1743	1740	0.712705854692224	-0.585792539807154
1471	T7_lab_0.3_0.7_fusion	1472	117	101	1738	1746	0.714756216759808	-0.614184689681828
1472	T7_lab_0.3_0.7_fusion	1473	117	107	1738	1742	0.714756216759808	-0.652164986732778
1473	T7_lab_0.3_0.7_fusion	1474	115	106	1747	1749	0.698918903927039	-0.643484229333616
1474	T7_lab_0.3_0.7_fusion	1475	115	110	1745	1749	0.699719957112056	-0.667766653082055
1475	T7_lab_0.3_0.7_fusion	1476	117	110	1753	1757	0.708640219468652	-0.664726167467566
1476	T7_lab_0.3_0.7_fusion	1477	118	112	1742	1756	0.719209985368858	-0.677197526086858
1477	T7_lab_0.3_0.7_fusion	1478	119	113	1744	1742	0.724473213472796	-0.688734985988822
1478	T7_lab_0.3_0.7_fusion	1479	118	118	1737	1741	0.721280250151152	-0.719623087026164
1479	T7_lab_0.3_0.7_fusion	1480	118	120	1727	1748	0.725456742624523	-0.728889458856156
1480	T7_lab_0.3_0.7_fusion	1481	118	122	1739	1749	0.720450715648391	-0.74061392432737
1481	T7_lab_0.3_0.7_fusion	1482	118	121	1751	1753	0.715513303548002	-0.732867235518862
1482	T7_lab_0.3_0.7_fusion	1483	118	122	1743	1755	0.718797357723781	-0.738081910910866
1483	T7_lab_0.3_0.7_fusion	1484	117	123	1740	1748	0.713934657889969	-0.74711169532756
1484	T7_lab_0.3_0.7_fusion	1485	117	122	1745	1761	0.711888999844439	-0.735567151418836
1485	T7_lab_0.3_0.7_fusion	1486	116	122	1744	1768	0.706209182881045	-0.732654838036521
1486	T7_lab_0.3_0.7_fusion	1487	116	123	1747	1764	0.704996459613361	-0.740335172013931
1487	T7_lab_0.3_0.7_fusion	1488	114	122	1742	1771	0.694829985864829	-0.731413751354359
1488	T7_lab_0.3_0.7_fusion	1489	115	124	1748	1766	0.698519064737149	-0.74550890895616
1489	T7_lab_0.3_0.7_fusion	1490	114	125	1741	1774	0.695229084076124	-0.748132031003711
1490	T7_lab_0.3_0.7_fusion	1491	115	125	1735	1777	0.703752925164575	-0.746869005627791
1491	T7_lab_0.3_0.7_fusion	1492	115	125	1726	1777	0.707422552236696	-0.746869005627791
1492	T7_lab_0.3_0.7_fusion	1493	114	123	1728	1778	0.70045939547253	-0.734505761210672
1493	T7_lab_0.3_0.7_fusion	1494	113	123	1726	1783	0.695119551328232	-0.732446014263923
1494	T7_lab_0.3_0.7_fusion	1495	113	123	1720	1777	0.6975443869724	-0.734919101537746
1495	T7_lab_0.3_0.7_fusion	1496	114	122	1724	1783	0.702084591285692	-0.726491168619501
1496	T7_lab_0.3_0.7_fusion	1497	113	123	1719	1775	0.697950171956095	-0.735747179398633
1497	T7_lab_0.3_0.7_fusion	1498	111	122	1714	1771	0.687597063024807	-0.731413751354359
1498	T7_lab_0.3_0.7_fusion	1499	108	123	1709	1762	0.670970682663841	-0.741175507055945
1499	T7_lab_0.3_0.7_fusion	1500	107	122	1705	1758	0.666317540697067	-0.736822385465626
1500	T7_lab_0.3_0.7_fusion	1501	107	121	1702	1764	0.667492013448002	-0.728297201737282
1501	T7_lab_0.3_0.7_fusion	1502	107	121	1698	1769	0.669064432796525	-0.726238702015017
1502	T7_lab_0.3_0.7_fusion	1503	107	121	1700	1782	0.668277298169706	-0.720940664345996
1503	T7_lab_0.3_0.7_fusion	1504	107	121	1703	1776	0.667100062764827	-0.723376274698516
1504	T7_lab_0.3_0.7_fusion	1505	107	121	1700	1783	0.668277298169706	-0.720536322975079
1505	T7_lab_0.3_0.7_fusion	1506	108	121	1695	1788	0.676512623405607	-0.718521400371681
1506	T7_lab_0.3_0.7_fusion	1507	108	121	1698	1788	0.675317371420792	-0.718521400371681
1507	T7_lab_0.3_0.7_fusion	1508	109	120	1689	1794	0.685202123420076	-0.710199985552152
1508	T7_lab_0.3_0.7_fusion	1509	106	121	1692	1793	0.665161889541664	-0.716517715484978
1509	T7_lab_0.3_0.7_fusion	1510	103	123	1688	1804	0.64786815625147	-0.723919758000319
1510	T7_lab_0.3_0.7_fusion	1511	103	124	1682	1806	0.650179219829061	-0.72899708373011
1511	T7_lab_0.3_0.7_fusion	1512	105	124	1687	1803	0.660839613112324	-0.730210057247132
1512	T7_lab_0.3_0.7_fusion	1513	105	126	1694	1807	0.65810887090938	-0.740345164795013
1513	T7_lab_0.3_0.7_fusion	1514	103	125	1690	1811	0.647101448374249	-0.732847168967744
1514	T7_lab_0.3_0.7_fusion	1515	103	126	1695	1810	0.645192594544236	-0.739118073361651
1515	T7_lab_0.3_0.7_fusion	1516	102	126	1698	1808	0.637799739675192	-0.739935681849883
1516	T7_lab_0.3_0.7_fusion	1517	102	125	1697	1814	0.638175579238937	-0.731635183572538
1517	T7_lab_0.3_0.7_fusion	1518	102	123	1713	1815	0.632214803250716	-0.719532365527589
1518	T7_lab_0.3_0.7_fusion	1519	103	123	1714	1819	0.638040517941938	-0.717950106340063
1519	T7_lab_0.3_0.7_fusion	1520	103	123	1712	1820	0.638785892378786	-0.717555628259656
1520	T7_lab_0.3_0.7_fusion	1521	102	122	1707	1826	0.63443699939571	-0.709383216675011
1521	T7_lab_0.3_0.7_fusion	1522	103	122	1709	1832	0.639907225133108	-0.707059909196818
1522	T7_lab_0.3_0.7_fusion	1523	104	123	1697	1839	0.650688825890681	-0.710142057331471
1523	T7_lab_0.3_0.7_fusion	1524	103	123	1690	1838	0.647101448374249	-0.710528424065601
1524	T7_lab_0.3_0.7_fusion	1525	104	123	1682	1834	0.656491639439052	-0.712078104379812
1525	T7_lab_0.3_0.7_fusion	1526	103	127	1684	1836	0.649407035482471	-0.734434206192044
1526	T7_lab_0.3_0.7_fusion	1527	103	128	1681	1845	0.650566001042523	-0.736606337318481
1527	T7_lab_0.3_0.7_fusion	1528	103	129	1678	1852	0.651729110698737	-0.73955517393985
1528	T7_lab_0.3_0.7_fusion	1529	103	132	1669	1847	0.655243527712691	-0.758802734969473
1529	T7_lab_0.3_0.7_fusion	1530	105	132	1663	1846	0.670376685099513	-0.759213787371948
1530	T7_lab_0.3_0.7_fusion	1531	106	133	1657	1847	0.679211778578452	-0.764551240537423
1531	T7_lab_0.3_0.7_fusion	1532	108	133	1663	1842	0.689530304673785	-0.766626569637688
1532	T7_lab_0.3_0.7_fusion	1533	110	133	1675	1838	0.697267985815232	-0.76829496260752
1533	T7_lab_0.3_0.7_fusion	1534	110	132	1660	1839	0.703568600144888	-0.762103671282554
1534	T7_lab_0.3_0.7_fusion	1535	109	132	1660	1830	0.697172521961752	-0.765851722124927
1535	T7_lab_0.3_0.7_fusion	1536	108	131	1664	1846	0.689115923481072	-0.753462167770646
1536	T7_lab_0.3_0.7_fusion	1537	106	131	1661	1849	0.677576109033411	-0.75223967642218
1537	T7_lab_0.3_0.7_fusion	1538	106	132	1662	1841	0.67716842184386	-0.761275747685289
1538	T7_lab_0.3_0.7_fusion	1539	106	134	1667	1841	0.675137322798137	-0.772810228710823
1539	T7_lab_0.3_0.7_fusion	1540	107	136	1673	1834	0.679062406986551	-0.787338391834588
1540	T7_lab_0.3_0.7_fusion	1541	107	136	1676	1836	0.677846901484785	-0.786480724741087
1541	T7_lab_0.3_0.7_fusion	1542	106	134	1673	1825	0.672716029351163	-0.779585551263904
1542	T7_lab_0.3_0.7_fusion	1543	107	134	1683	1838	0.675027573908794	-0.774071616461712
1543	T7_lab_0.3_0.7_fusion	1544	105	135	1676	1842	0.665176865943013	-0.778154788729984
1544	T7_lab_0.3_0.7_fusion	1545	104	134	1666	1836	0.662796481114337	-0.774914831730188
1545	T7_lab_0.3_0.7_fusion	1546	101	132	1668	1839	0.642905556465511	-0.762103671282554
1546	T7_lab_0.3_0.7_fusion	1547	100	132	1669	1836	0.636158764769603	-0.76334893871929
1547	T7_lab_0.3_0.7_fusion	1548	101	131	1668	1822	0.642905556465511	-0.763387026182553
1548	T7_lab_0.3_0.7_fusion	1549	99	130	1677	1819	0.626792777946609	-0.758809055481367
1549	T7_lab_0.3_0.7_fusion	1550	99	129	1679	1818	0.626046151647685	-0.753386238799011
1550	T7_lab_0.3_0.7_fusion	1551	100	130	1690	1828	0.628253833373057	-0.755073124683046
1551	T7_lab_0.3_0.7_fusion	1552	100	130	1702	1823	0.623824311633647	-0.757144087723866
1552	T7_lab_0.3_0.7_fusion	1553	99	132	1702	1809	0.61758606851731	-0.774742206461369
1553	T7_lab_0.3_0.7_fusion	1554	99	133	1706	1796	0.616138035531338	-0.786261771309923
1554	T7_lab_0.3_0.7_fusion	1555	98	133	1702	1790	0.611347825400974	-0.788897285627163
1555	T7_lab_0.3_0.7_fusion	1556	101	132	1711	1779	0.626748374158078	-0.787806999150431
1556	T7_lab_0.3_0.7_fusion	1557	103	132	1715	1774	0.637668482654508	-0.790027424739919
1557	T7_lab_0.3_0.7_fusion	1558	103	132	1709	1771	0.639907225133108	-0.791365698186683
1558	T7_lab_0.3_0.7_fusion	1559	101	133	1704	1771	0.629323044709197	-0.797360892869916
1559	T7_lab_0.3_0.7_fusion	1560	101	132	1711	1762	0.626748374158078	-0.79540786123077
1560	T7_lab_0.3_0.7_fusion	1561	102	131	1705	1758	0.635181207019634	-0.79117813521309
1561	T7_lab_0.3_0.7_fusion	1562	104	133	1710	1755	0.645742068734787	-0.804630279927419
1562	T7_lab_0.3_0.7_fusion	1563	106	134	1713	1755	0.657007540633097	-0.810680131656197
1563	T7_lab_0.3_0.7_fusion	1564	106	133	1715	1747	0.656241351081338	-0.808314906280836
1564	T7_lab_0.3_0.7_fusion	1565	105	134	1712	1740	0.651189501939539	-0.817668753480819
1565	T7_lab_0.3_0.7_fusion	1566	104	134	1708	1738	0.646498206988575	-0.818609684152259
1566	T7_lab_0.3_0.7_fusion	1567	105	134	1705	1743	0.653863007226094	-0.816261406228701
1567	T7_lab_0.3_0.7_fusion	1568	106	134	1697	1739	0.663202072542425	-0.818138948278681
1568	T7_lab_0.3_0.7_fusion	1569	107	135	1698	1742	0.669064432796525	-0.822824983260982
1569	T7_lab_0.3_0.7_fusion	1570	108	134	1709	1734	0.670970682663841	-0.820498057126082
1570	T7_lab_0.3_0.7_fusion	1571	107	133	1717	1732	0.661660691257134	-0.815315324060405
1571	T7_lab_0.3_0.7_fusion	1572	107	135	1710	1727	0.664369243794444	-0.829971697070429
1572	T7_lab_0.3_0.7_fusion	1573	110	135	1712	1728	0.682198525841421	-0.829491389375365
1573	T7_lab_0.3_0.7_fusion	1574	107	134	1718	1715	0.661275556978172	-0.829588123065088
1574	T7_lab_0.3_0.7_fusion	1575	107	135	1715	1710	0.662432307223615	-0.838222877684579
1575	T7_lab_0.3_0.7_fusion	1576	105	134	1717	1707	0.649293201700926	-0.833476058029658
1576	T7_lab_0.3_0.7_fusion	1577	107	132	1721	1707	0.660122839563335	-0.821036116865036
1577	T7_lab_0.3_0.7_fusion	1578	109	132	1735	1701	0.667035381242945	-0.823932187823996
1578	T7_lab_0.3_0.7_fusion	1579	109	132	1733	1697	0.66780518549135	-0.825874279015095
1579	T7_lab_0.3_0.7_fusion	1580	109	132	1740	1692	0.66511861290604	-0.828314805844336
1580	T7_lab_0.3_0.7_fusion	1581	108	132	1743	1695	0.657882327408207	-0.826848761940187
1581	T7_lab_0.3_0.7_fusion	1582	108	130	1753	1688	0.654129433355678	-0.817697672938748
1582	T7_lab_0.3_0.7_fusion	1583	108	132	1753	1684	0.654129433355678	-0.832249793045497
1583	T7_lab_0.3_0.7_fusion	1584	107	133	1756	1680	0.646965493672266	-0.840551274567036
1584	T7_lab_0.3_0.7_fusion	1585	106	132	1760	1676	0.639462452900281	-0.836222345756931
1585	T7_lab_0.3_0.7_fusion	1586	106	132	1763	1681	0.638374314863582	-0.833735069297214
1586	T7_lab_0.3_0.7_fusion	1587	107	132	1763	1680	0.644396714060408	-0.834231340171795
1587	T7_lab_0.3_0.7_fusion	1588	106	132	1774	1669	0.634415962291147	-0.839729569495876
1588	T7_lab_0.3_0.7_fusion	1589	107	133	1774	1678	0.640401018539177	-0.841553123523612
1589	T7_lab_0.3_0.7_fusion	1590	106	130	1770	1682	0.635849670680506	-0.820614549298815
1590	T7_lab_0.3_0.7_fusion	1591	107	130	1769	1683	0.642211083600056	-0.820126958954609
1591	T7_lab_0.3_0.7_fusion	1592	107	130	1770	1681	0.641848252479378	-0.821102719762408
1592	T7_lab_0.3_0.7_fusion	1593	108	129	1781	1677	0.643845534347279	-0.816729983384975
1593	T7_lab_0.3_0.7_fusion	1594	107	127	1778	1682	0.638960296337739	-0.801677290468843
1594	T7_lab_0.3_0.7_fusion	1595	108	126	1775	1679	0.646021913618312	-0.796786011187962
1595	T7_lab_0.3_0.7_fusion	1596	108	126	1777	1673	0.645294820862411	-0.799643582058929
1596	T7_lab_0.3_0.7_fusion	1597	108	126	1770	1686	0.647846834278251	-0.793477884213872
1597	T7_lab_0.3_0.7_fusion	1598	108	125	1756	1686	0.653011900155185	-0.787180440688365
1598	T7_lab_0.3_0.7_fusion	1599	108	125	1756	1691	0.653011900155185	-0.784852881727134
1599	T7_lab_0.3_0.7_fusion	1600	106	125	1755	1682	0.641284283250424	-0.789052451248861
1600	T7_lab_0.3_0.7_fusion	1601	106	122	1753	1673	0.642015925330573	-0.774258071517376
1601	T7_lab_0.3_0.7_fusion	1602	107	122	1766	1670	0.643302042405719	-0.775648954280581
1602	T7_lab_0.3_0.7_fusion	1603	108	120	1764	1656	0.650050394939061	-0.769383317681498
1603	T7_lab_0.3_0.7_fusion	1604	108	120	1765	1641	0.649682094432014	-0.776416071956466
1604	T7_lab_0.3_0.7_fusion	1605	107	121	1765	1635	0.643666519483569	-0.785759182791783
1605	T7_lab_0.3_0.7_fusion	1606	105	121	1762	1639	0.632710798706294	-0.783841527678197
1606	T7_lab_0.3_0.7_fusion	1607	106	121	1756	1640	0.640919087189348	-0.783363575527174
1607	T7_lab_0.3_0.7_fusion	1608	107	122	1752	1640	0.648442583840468	-0.789837654663762
1608	T7_lab_0.3_0.7_fusion	1609	105	124	1745	1628	0.638874743450138	-0.808703153081437
1609	T7_lab_0.3_0.7_fusion	1610	104	124	1750	1626	0.630982250020849	-0.809697867906875
1610	T7_lab_0.3_0.7_fusion	1611	103	125	1750	1626	0.624915113001418	-0.816227689422253
1611	T7_lab_0.3_0.7_fusion	1612	102	127	1754	1622	0.617436692114297	-0.831332430683473
1612	T7_lab_0.3_0.7_fusion	1613	102	127	1751	1624	0.618494550524544	-0.830308622271301
1613	T7_lab_0.3_0.7_fusion	1614	102	127	1757	1622	0.616382446197198	-0.831332430683473
1614	T7_lab_0.3_0.7_fusion	1615	101	127	1753	1616	0.61173215526781	-0.834419060995417
1615	T7_lab_0.3_0.7_fusion	1616	103	125	1759	1601	0.6217177076478	-0.828973281074693
1616	T7_lab_0.3_0.7_fusion	1617	104	125	1751	1606	0.630621894652476	-0.826392417808583
1617	T7_lab_0.3_0.7_fusion	1618	104	120	1746	1585	0.632427799276338	-0.80384780699089
1618	T7_lab_0.3_0.7_fusion	1619	104	120	1753	1581	0.629902417305468	-0.805881577533561
1619	T7_lab_0.3_0.7_fusion	1620	102	118	1744	1582	0.620977040119539	-0.791949301208945
1620	T7_lab_0.3_0.7_fusion	1621	103	119	1732	1581	0.631409611866329	-0.799165897720782
1621	T7_lab_0.3_0.7_fusion	1622	102	111	1728	1584	0.626726827528054	-0.744028640166994
1622	T7_lab_0.3_0.7_fusion	1623	102	104	1737	1580	0.62347953826625	-0.698872745276257
1623	T7_lab_0.3_0.7_fusion	1624	100	96	1727	1582	0.614793849681799	-0.644297736576769
1624	T7_lab_0.3_0.7_fusion	1625	100	97	1716	1590	0.618734835897708	-0.647733653489593
1625	T7_lab_0.3_0.7_fusion	1626	101	96	1717	1580	0.62455822258851	-0.645113303331929
1626	T7_lab_0.3_0.7_fusion	1627	102	95	1719	1579	0.630008119818776	-0.638797675415101
1627	T7_lab_0.3_0.7_fusion	1628	103	95	1723	1588	0.634707746809333	-0.63517728556703
1628	T7_lab_0.3_0.7_fusion	1629	101	95	1724	1589	0.62202231333206	-0.634777551592476
1629	T7_lab_0.3_0.7_fusion	1630	103	96	1727	1599	0.633237665172253	-0.637447791910224
1630	T7_lab_0.3_0.7_fusion	1631	101	98	1722	1598	0.622744755043247	-0.651135168230574
1631	T7_lab_0.3_0.7_fusion	1632	101	97	1725	1595	0.62166172068665	-0.64570314046925
1632	T7_lab_0.3_0.7_fusion	1633	103	96	1721	1593	0.635445350233865	-0.639848725213087
1633	T7_lab_0.3_0.7_fusion	1634	106	96	1735	1596	0.64867660928213	-0.638646002045394
1634	T7_lab_0.3_0.7_fusion	1635	104	96	1736	1593	0.636070816553275	-0.639848725213087
1635	T7_lab_0.3_0.7_fusion	1636	106	97	1745	1586	0.64495926481633	-0.64936728187166
1636	T7_lab_0.3_0.7_fusion	1637	107	97	1746	1583	0.650670908870847	-0.650597921066616
1637	T7_lab_0.3_0.7_fusion	1638	107	96	1737	1586	0.654042260730282	-0.642672773811128
1638	T7_lab_0.3_0.7_fusion	1639	107	97	1733	1590	0.655551879335545	-0.647733653489593
1639	T7_lab_0.3_0.7_fusion	1640	106	96	1735	1592	0.64867660928213	-0.640250640241488
1640	T7_lab_0.3_0.7_fusion	1641	106	95	1732	1591	0.649800183085736	-0.633979591125357
1641	T7_lab_0.3_0.7_fusion	1642	106	96	1731	1593	0.650175573139512	-0.639848725213087
1642	T7_lab_0.3_0.7_fusion	1643	106	97	1725	1579	0.65243705339391	-0.652246047529103
1643	T7_lab_0.3_0.7_fusion	1644	110	97	1724	1571	0.677450044223036	-0.655567478706845
1644	T7_lab_0.3_0.7_fusion	1645	111	97	1727	1568	0.682421173146797	-0.656821753219677
1645	T7_lab_0.3_0.7_fusion	1646	111	97	1717	1578	0.686395670369551	-0.652659384694837
1646	T7_lab_0.3_0.7_fusion	1647	110	97	1705	1578	0.684999340903527	-0.652659384694837
1647	T7_lab_0.3_0.7_fusion	1648	110	95	1706	1581	0.684597817257042	-0.637989582214069
1648	T7_lab_0.3_0.7_fusion	1649	111	95	1704	1569	0.691632257056642	-0.642869043645917
1649	T7_lab_0.3_0.7_fusion	1650	110	94	1706	1576	0.684597817257042	-0.633276674934289
1650	T7_lab_0.3_0.7_fusion	1651	111	93	1715	1581	0.687196131792722	-0.62455822258851
1651	T7_lab_0.3_0.7_fusion	1652	111	92	1704	1578	0.691632257056642	-0.619017148370361
1652	T7_lab_0.3_0.7_fusion	1653	111	91	1703	1585	0.692038382868185	-0.609584586968091
1653	T7_lab_0.3_0.7_fusion	1654	110	91	1705	1574	0.684999340903527	-0.613844707969774
1654	T7_lab_0.3_0.7_fusion	1655	111	90	1706	1571	0.690821433777561	-0.608258485398103
1655	T7_lab_0.3_0.7_fusion	1656	111	90	1694	1558	0.695715092104202	-0.613333812939936
1656	T7_lab_0.3_0.7_fusion	1657	111	90	1695	1563	0.69530464072243	-0.61137177259144
1657	T7_lab_0.3_0.7_fusion	1658	110	88	1696	1561	0.688634360990869	-0.598551634203979
1658	T7_lab_0.3_0.7_fusion	1659	110	88	1684	1557	0.693541494204581	-0.600089339108806
1659	T7_lab_0.3_0.7_fusion	1660	109	88	1694	1552	0.683179685039262	-0.602022616618821
1660	T7_lab_0.3_0.7_fusion	1661	110	88	1693	1544	0.68985462270556	-0.605141904787831
1661	T7_lab_0.3_0.7_fusion	1662	108	86	1689	1537	0.678915865407048	-0.594082056879897
1662	T7_lab_0.3_0.7_fusion	1663	107	88	1679	1540	0.676635739659619	-0.606713701943124
1663	T7_lab_0.3_0.7_fusion	1664	106	86	1683	1548	0.668718904993758	-0.589860543555815
1664	T7_lab_0.3_0.7_fusion	1665	105	84	1686	1538	0.661231570178227	-0.579888908879319
1665	T7_lab_0.3_0.7_fusion	1666	105	83	1688	1532	0.660448120450528	-0.575229537906258
1666	T7_lab_0.3_0.7_fusion	1667	105	83	1679	1529	0.663988342656635	-0.576358176633347
1667	T7_lab_0.3_0.7_fusion	1668	104	84	1683	1529	0.656101567163687	-0.583302251050616
1668	T7_lab_0.3_0.7_fusion	1669	104	82	1683	1539	0.656101567163687	-0.565714205515519
1669	T7_lab_0.3_0.7_fusion	1670	102	81	1682	1537	0.64386680021907	-0.559542402410136
1670	T7_lab_0.3_0.7_fusion	1671	104	83	1680	1546	0.657273177105051	-0.570020473526771
1671	T7_lab_0.3_0.7_fusion	1672	106	83	1677	1534	0.671111459215561	-0.574479564584347
1672	T7_lab_0.3_0.7_fusion	1673	106	84	1683	1535	0.668718904993758	-0.581022242251721
1673	T7_lab_0.3_0.7_fusion	1674	107	83	1680	1532	0.676232980290774	-0.575229537906258
1674	T7_lab_0.3_0.7_fusion	1675	106	84	1681	1533	0.669514525344732	-0.581780262137242
1675	T7_lab_0.3_0.7_fusion	1676	104	83	1685	1528	0.655322811594354	-0.576735374392924
1676	T7_lab_0.3_0.7_fusion	1677	104	82	1694	1523	0.65184116737691	-0.571657361975301
1677	T7_lab_0.3_0.7_fusion	1678	105	84	1701	1522	0.655400603950906	-0.585984981508799
1678	T7_lab_0.3_0.7_fusion	1679	105	84	1696	1509	0.657332799127648	-0.591033228533063
1679	T7_lab_0.3_0.7_fusion	1680	105	83	1692	1510	0.658886777376176	-0.583610365610853
1680	T7_lab_0.3_0.7_fusion	1681	105	83	1699	1517	0.656172117316357	-0.580917371174942
1681	T7_lab_0.3_0.7_fusion	1682	104	82	1682	1511	0.656491639439052	-0.576197327788473
1682	T7_lab_0.3_0.7_fusion	1683	104	82	1677	1511	0.658448978853003	-0.576197327788473
1683	T7_lab_0.3_0.7_fusion	1684	104	82	1679	1502	0.657664644155143	-0.579649908314503
1684	T7_lab_0.3_0.7_fusion	1685	103	83	1678	1500	0.651729110698737	-0.587501101381592
1685	T7_lab_0.3_0.7_fusion	1686	101	85	1674	1491	0.640601235474595	-0.605289491375182
1686	T7_lab_0.3_0.7_fusion	1687	101	85	1676	1490	0.63983679485947	-0.605695725933152
1687	T7_lab_0.3_0.7_fusion	1688	103	85	1674	1478	0.65328640845429	-0.610613417889308
1688	T7_lab_0.3_0.7_fusion	1689	105	83	1677	1481	0.664780219034282	-0.59503825258095
1689	T7_lab_0.3_0.7_fusion	1690	107	82	1681	1473	0.675830700112135	-0.591061888858373
1690	T7_lab_0.3_0.7_fusion	1691	107	82	1672	1473	0.679468544789772	-0.591061888858373
1691	T7_lab_0.3_0.7_fusion	1692	106	81	1664	1473	0.676354517490682	-0.583853817043027
1692	T7_lab_0.3_0.7_fusion	1693	106	80	1674	1470	0.672314167923832	-0.577822573279166
1693	T7_lab_0.3_0.7_fusion	1694	106	80	1677	1474	0.671111459215561	-0.576254533731597
1694	T7_lab_0.3_0.7_fusion	1695	107	82	1678	1477	0.677038979075387	-0.589461179612988
1695	T7_lab_0.3_0.7_fusion	1696	111	82	1693	1487	0.69612602836652	-0.585497082910816
1696	T7_lab_0.3_0.7_fusion	1697	111	80	1698	1487	0.694076187293592	-0.571216666254454
1697	T7_lab_0.3_0.7_fusion	1698	111	81	1703	1494	0.692038382868185	-0.575647036482181
1698	T7_lab_0.3_0.7_fusion	1699	108	81	1704	1508	0.672939493352409	-0.570302833225715
1699	T7_lab_0.3_0.7_fusion	1700	108	81	1702	1515	0.673730256564339	-0.567667770629953
1700	T7_lab_0.3_0.7_fusion	1701	108	81	1699	1514	0.674919892096824	-0.568042716317291
1701	T7_lab_0.3_0.7_fusion	1702	108	80	1703	1519	0.673334642790666	-0.559183135431451
1702	T7_lab_0.3_0.7_fusion	1703	109	78	1704	1520	0.679170414587153	-0.544844870494977
1703	T7_lab_0.3_0.7_fusion	1704	109	78	1702	1526	0.679968499680675	-0.542702623297749
1704	T7_lab_0.3_0.7_fusion	1705	106	78	1709	1531	0.658545299651548	-0.540930243731133
1705	T7_lab_0.3_0.7_fusion	1706	107	76	1714	1521	0.662818790483372	-0.530525459292804
1706	T7_lab_0.3_0.7_fusion	1707	106	77	1717	1526	0.65547694647903	-0.535744897358034
1707	T7_lab_0.3_0.7_fusion	1708	106	78	1718	1531	0.655095411585853	-0.540930243731133
1708	T7_lab_0.3_0.7_fusion	1709	105	79	1723	1532	0.647032169077476	-0.547507632464993
1709	T7_lab_0.3_0.7_fusion	1710	105	77	1727	1532	0.645533542165889	-0.53364667974436
1710	T7_lab_0.3_0.7_fusion	1711	106	78	1729	1528	0.650927655930882	-0.541992279549977
1711	T7_lab_0.3_0.7_fusion	1712	107	78	1726	1533	0.658210548602839	-0.540224529127439
1712	T7_lab_0.3_0.7_fusion	1713	108	77	1730	1538	0.662825951833818	-0.531564833139376
1713	T7_lab_0.3_0.7_fusion	1714	106	76	1724	1538	0.65281549716038	-0.524661393747955
1714	T7_lab_0.3_0.7_fusion	1715	106	75	1715	1545	0.656241351081338	-0.51541212543712
1715	T7_lab_0.3_0.7_fusion	1716	104	76	1719	1554	0.64236122020738	-0.519259474636007
1716	T7_lab_0.3_0.7_fusion	1717	106	78	1720	1557	0.654333672735172	-0.531897368755533
1717	T7_lab_0.3_0.7_fusion	1718	106	78	1722	1557	0.653573703312715	-0.531897368755533
1718	T7_lab_0.3_0.7_fusion	1719	103	79	1719	1565	0.636184670013078	-0.535962743090332
1719	T7_lab_0.3_0.7_fusion	1720	102	82	1718	1572	0.630374830016575	-0.553838525628742
1720	T7_lab_0.3_0.7_fusion	1721	101	82	1715	1573	0.625286570369954	-0.553486435021223
1721	T7_lab_0.3_0.7_fusion	1722	99	82	1709	1578	0.615056459108521	-0.551732675721409
1722	T7_lab_0.3_0.7_fusion	1723	97	83	1710	1580	0.602278660262253	-0.557754210172397
1723	T7_lab_0.3_0.7_fusion	1724	95	83	1702	1572	0.592633096051965	-0.560592653990069
1724	T7_lab_0.3_0.7_fusion	1725	96	83	1702	1578	0.598871339168301	-0.558461122986304
1725	T7_lab_0.3_0.7_fusion	1726	95	82	1703	1581	0.592285102454753	-0.550685744647933
1726	T7_lab_0.3_0.7_fusion	1727	95	82	1710	1579	0.589860543555815	-0.551383256674087
1727	T7_lab_0.3_0.7_fusion	1728	94	81	1705	1584	0.585363073135741	-0.542939818500239
1728	T7_lab_0.3_0.7_fusion	1729	94	82	1706	1588	0.585019952928745	-0.5482582885947
1729	T7_lab_0.3_0.7_fusion	1730	93	82	1710	1575	0.577442426849377	-0.552783595103735
1730	T7_lab_0.3_0.7_fusion	1731	93	83	1711	1584	0.577104938581201	-0.556345739944689
1731	T7_lab_0.3_0.7_fusion	1732	93	83	1707	1588	0.578457264154912	-0.554944365284879
1732	T7_lab_0.3_0.7_fusion	1733	94	83	1719	1583	0.580595718264362	-0.556697190191022
1733	T7_lab_0.3_0.7_fusion	1734	94	82	1716	1582	0.581610745743846	-0.550337649992657
1734	T7_lab_0.3_0.7_fusion	1735	93	83	1711	1587	0.577104938581201	-0.555294046674472
1735	T7_lab_0.3_0.7_fusion	1736	96	85	1710	1586	0.596069601909034	-0.569033185145269
1736	T7_lab_0.3_0.7_fusion	1737	97	85	1700	1583	0.605821475910855	-0.570111580316107
1737	T7_lab_0.3_0.7_fusion	1738	95	84	1707	1588	0.590897205319534	-0.561630441975058
1738	T7_lab_0.3_0.7_fusion	1739	96	82	1706	1589	0.597467185969782	-0.547913255058768
1739	T7_lab_0.3_0.7_fusion	1740	94	83	1691	1585	0.590209367058805	-0.555994733168699
1740	T7_lab_0.3_0.7_fusion	1741	95	84	1699	1588	0.593679534714799	-0.561630441975058
1741	T7_lab_0.3_0.7_fusion	1742	94	84	1704	1588	0.585706596065985	-0.561630441975058
1742	T7_lab_0.3_0.7_fusion	1743	94	84	1697	1596	0.588122592631962	-0.558815251789719
1743	T7_lab_0.3_0.7_fusion	1744	93	83	1701	1595	0.580497677785088	-0.552508872772657
1744	T7_lab_0.3_0.7_fusion	1745	93	83	1699	1605	0.581181018194487	-0.549066449889338
1745	T7_lab_0.3_0.7_fusion	1746	94	83	1703	1608	0.586050522428913	-0.548042072184321
1746	T7_lab_0.3_0.7_fusion	1747	91	84	1702	1617	0.567680123586619	-0.551557910857385
1747	T7_lab_0.3_0.7_fusion	1748	92	84	1705	1628	0.572908539664768	-0.547831168216457
1748	T7_lab_0.3_0.7_fusion	1749	93	83	1719	1627	0.574419168070061	-0.541642072570613
1749	T7_lab_0.3_0.7_fusion	1750	92	84	1717	1618	0.568904519585573	-0.551217022160935
1750	T7_lab_0.3_0.7_fusion	1751	92	83	1715	1621	0.569567965089463	-0.543646916762731
1751	T7_lab_0.3_0.7_fusion	1752	93	83	1712	1625	0.57676784457502	-0.542308708967623
1752	T7_lab_0.3_0.7_fusion	1753	94	84	1711	1644	0.58331036802831	-0.542499478014837
1753	T7_lab_0.3_0.7_fusion	1754	93	84	1714	1628	0.576094836588351	-0.547831168216457
1754	T7_lab_0.3_0.7_fusion	1755	90	83	1706	1634	0.560125486846671	-0.539321696494729
1755	T7_lab_0.3_0.7_fusion	1756	89	85	1706	1648	0.553901870326152	-0.54762538327694
1756	T7_lab_0.3_0.7_fusion	1757	88	87	1704	1645	0.548321068657518	-0.561532894351615
1757	T7_lab_0.3_0.7_fusion	1758	91	89	1703	1654	0.567346782351395	-0.571315955729393
1758	T7_lab_0.3_0.7_fusion	1759	91	91	1695	1651	0.570024525276947	-0.585215972346714
1759	T7_lab_0.3_0.7_fusion	1760	94	90	1694	1661	0.589164132052207	-0.575300469934028
1760	T7_lab_0.3_0.7_fusion	1761	94	92	1686	1668	0.591959691397651	-0.585616942523039
1761	T7_lab_0.3_0.7_fusion	1762	93	93	1692	1670	0.583585431390328	-0.591273383181098
1762	T7_lab_0.3_0.7_fusion	1763	94	94	1694	1676	0.589164132052207	-0.595491670463269
1763	T7_lab_0.3_0.7_fusion	1764	93	94	1696	1673	0.582209050655916	-0.596559497726503
1764	T7_lab_0.3_0.7_fusion	1765	94	92	1705	1662	0.585363073135741	-0.587731083109765
1765	T7_lab_0.3_0.7_fusion	1766	95	92	1706	1673	0.591243569449264	-0.583866742455726
1766	T7_lab_0.3_0.7_fusion	1767	92	92	1686	1680	0.579364804346637	-0.58143396436216
1767	T7_lab_0.3_0.7_fusion	1768	94	92	1681	1688	0.593720428135895	-0.578678353156653
1768	T7_lab_0.3_0.7_fusion	1769	93	93	1682	1697	0.587055023729152	-0.58186596930609
1769	T7_lab_0.3_0.7_fusion	1770	92	91	1678	1690	0.58212697266295	-0.571710988369482
1770	T7_lab_0.3_0.7_fusion	1771	93	92	1670	1685	0.591273383181098	-0.579708641025774
1771	T7_lab_0.3_0.7_fusion	1772	93	92	1667	1687	0.59233746245497	-0.579021375298417
1772	T7_lab_0.3_0.7_fusion	1773	93	92	1663	1689	0.593762206802426	-0.578335737198597
1773	T7_lab_0.3_0.7_fusion	1774	95	93	1673	1703	0.602905875361891	-0.579815942403074
1774	T7_lab_0.3_0.7_fusion	1775	95	93	1685	1700	0.598612183667919	-0.580839147007314
1775	T7_lab_0.3_0.7_fusion	1776	94	92	1690	1695	0.590558603370674	-0.576288531049221
1776	T7_lab_0.3_0.7_fusion	1777	93	90	1683	1695	0.586706209098297	-0.563760519504673
1777	T7_lab_0.3_0.7_fusion	1778	93	90	1688	1696	0.584968335256182	-0.563428113537984
1778	T7_lab_0.3_0.7_fusion	1779	92	92	1678	1695	0.58212697266295	-0.576288531049221
1779	T7_lab_0.3_0.7_fusion	1780	92	94	1688	1695	0.578678353156653	-0.588816542593769
1780	T7_lab_0.3_0.7_fusion	1781	91	95	1687	1692	0.572727664697347	-0.596135655721302
1781	T7_lab_0.3_0.7_fusion	1782	91	94	1685	1694	0.573407460145059	-0.589164132052207
1782	T7_lab_0.3_0.7_fusion	1783	91	94	1684	1688	0.573747963387426	-0.59125831735571
1783	T7_lab_0.3_0.7_fusion	1784	90	94	1684	1677	0.567443040712839	-0.595136577040214
1784	T7_lab_0.3_0.7_fusion	1785	88	94	1675	1682	0.557814388652186	-0.593367443339143
1785	T7_lab_0.3_0.7_fusion	1786	88	98	1689	1679	0.553190705146484	-0.619722453146193
1786	T7_lab_0.3_0.7_fusion	1787	87	98	1699	1672	0.543685468633553	-0.622316984947642
1787	T7_lab_0.3_0.7_fusion	1788	84	100	1697	1671	0.525556359373242	-0.635397353920088
1788	T7_lab_0.3_0.7_fusion	1789	84	101	1696	1668	0.525866239302118	-0.642905556465511
1789	T7_lab_0.3_0.7_fusion	1790	85	100	1691	1668	0.533699959574451	-0.636540154916347
1790	T7_lab_0.3_0.7_fusion	1791	86	100	1693	1658	0.539340886842529	-0.640379359710776
1791	T7_lab_0.3_0.7_fusion	1792	86	100	1703	1653	0.536173882222197	-0.642316381367494
1792	T7_lab_0.3_0.7_fusion	1793	86	100	1710	1650	0.533979018376843	-0.643484229333616
1793	T7_lab_0.3_0.7_fusion	1794	86	99	1709	1653	0.534291469528614	-0.635893217553819
1794	T7_lab_0.3_0.7_fusion	1795	87	101	1713	1657	0.539242038066787	-0.647173487136072
1795	T7_lab_0.3_0.7_fusion	1796	87	103	1716	1669	0.538299307231006	-0.655243527712691
1796	T7_lab_0.3_0.7_fusion	1797	89	102	1718	1651	0.550032939916424	-0.655956364608405
1797	T7_lab_0.3_0.7_fusion	1798	86	104	1724	1650	0.529642761847101	-0.669223598506961
1798	T7_lab_0.3_0.7_fusion	1799	87	103	1716	1651	0.538299307231006	-0.662387309359468
1799	T7_lab_0.3_0.7_fusion	1800	85	103	1722	1641	0.524092120580951	-0.666423795095967
1800	T7_lab_0.3_0.7_fusion	1801	85	102	1720	1644	0.524701530023487	-0.658749366160874
1801	T7_lab_0.3_0.7_fusion	1802	84	102	1724	1642	0.517325488315773	-0.659551740541094
1802	T7_lab_0.3_0.7_fusion	1803	84	102	1720	1644	0.51852857084674	-0.658749366160874
1803	T7_lab_0.3_0.7_fusion	1804	83	103	1710	1651	0.515351843317186	-0.662387309359468
1804	T7_lab_0.3_0.7_fusion	1805	82	103	1701	1643	0.511836662133088	-0.665612567104371
1805	T7_lab_0.3_0.7_fusion	1806	82	103	1702	1639	0.51153593553959	-0.667237002899622
1806	T7_lab_0.3_0.7_fusion	1807	83	103	1704	1632	0.517166462483796	-0.670098926318922
1807	T7_lab_0.3_0.7_fusion	1808	82	103	1702	1630	0.51153593553959	-0.670921133590479
1808	T7_lab_0.3_0.7_fusion	1809	82	103	1696	1621	0.51334561455683	-0.674646173813992
1809	T7_lab_0.3_0.7_fusion	1810	84	103	1706	1624	0.522783787723559	-0.673399906251528
1810	T7_lab_0.3_0.7_fusion	1811	83	103	1696	1625	0.519605926929474	-0.672985506309219
1811	T7_lab_0.3_0.7_fusion	1812	85	102	1693	1625	0.533069481181569	-0.666451666442139
1812	T7_lab_0.3_0.7_fusion	1813	86	102	1691	1627	0.539978782628268	-0.665632426532561
1813	T7_lab_0.3_0.7_fusion	1814	86	101	1694	1630	0.539022503792445	-0.65789353876348
1814	T7_lab_0.3_0.7_fusion	1815	87	102	1680	1630	0.549834292385956	-0.664407336176979
1815	T7_lab_0.3_0.7_fusion	1816	86	100	1678	1637	0.544162170097975	-0.648594366768764
1816	T7_lab_0.3_0.7_fusion	1817	86	100	1672	1636	0.546114905158135	-0.648990818093195
1817	T7_lab_0.3_0.7_fusion	1818	86	101	1668	1645	0.547424533228059	-0.651894509534633
1818	T7_lab_0.3_0.7_fusion	1819	88	102	1668	1647	0.560155336326385	-0.657549458390089
1819	T7_lab_0.3_0.7_fusion	1820	88	101	1668	1641	0.560155336326385	-0.653483527230025
1820	T7_lab_0.3_0.7_fusion	1821	89	100	1663	1638	0.568224047370063	-0.648198399511885
1821	T7_lab_0.3_0.7_fusion	1822	90	100	1667	1640	0.573229802375777	-0.647407913658821
1822	T7_lab_0.3_0.7_fusion	1823	88	98	1673	1638	0.558481231914173	-0.635234431521647
1823	T7_lab_0.3_0.7_fusion	1824	88	99	1667	1631	0.560491362322982	-0.644470563222846
1824	T7_lab_0.3_0.7_fusion	1825	88	99	1657	1646	0.563873929385885	-0.638597502197122
1825	T7_lab_0.3_0.7_fusion	1826	87	96	1647	1650	0.56085100862684	-0.617744860160272
1826	T7_lab_0.3_0.7_fusion	1827	87	96	1645	1649	0.561532894351615	-0.618119478025742
1827	T7_lab_0.3_0.7_fusion	1828	86	95	1645	1648	0.555078493267113	-0.61205189895658
1828	T7_lab_0.3_0.7_fusion	1829	86	93	1645	1653	0.555078493267113	-0.597354234671769
1829	T7_lab_0.3_0.7_fusion	1830	87	93	1645	1661	0.561532894351615	-0.594477152265162
1830	T7_lab_0.3_0.7_fusion	1831	88	93	1638	1670	0.570414591570458	-0.591273383181098
1831	T7_lab_0.3_0.7_fusion	1832	88	93	1646	1666	0.567642224175219	-0.592693007150321
1832	T7_lab_0.3_0.7_fusion	1833	88	92	1639	1667	0.570066565584143	-0.585968242428572
1833	T7_lab_0.3_0.7_fusion	1834	88	94	1641	1673	0.569371786101408	-0.596559497726503
1834	T7_lab_0.3_0.7_fusion	1835	90	95	1635	1682	0.584448978936037	-0.599679862949134
1835	T7_lab_0.3_0.7_fusion	1836	89	95	1636	1694	0.577601828102944	-0.595431835584678
1836	T7_lab_0.3_0.7_fusion	1837	89	95	1643	1696	0.575140956041641	-0.594729675401205
1837	T7_lab_0.3_0.7_fusion	1838	91	97	1640	1707	0.589141201429527	-0.603337146484155
1838	T7_lab_0.3_0.7_fusion	1839	90	98	1626	1708	0.587683936384022	-0.609200233508465
1839	T7_lab_0.3_0.7_fusion	1840	90	99	1628	1704	0.586961965946204	-0.616861202239708
1840	T7_lab_0.3_0.7_fusion	1841	88	99	1621	1709	0.576396731025547	-0.615056459108521
1841	T7_lab_0.3_0.7_fusion	1842	89	100	1626	1709	0.581154114868644	-0.621269150614668
1842	T7_lab_0.3_0.7_fusion	1843	90	100	1622	1717	0.589133218594587	-0.618374477810406
1843	T7_lab_0.3_0.7_fusion	1844	90	101	1640	1721	0.582667122292939	-0.623106605569129
1844	T7_lab_0.3_0.7_fusion	1845	93	101	1634	1703	0.604300214144697	-0.62969258260979
1845	T7_lab_0.3_0.7_fusion	1846	91	98	1625	1703	0.594579427904262	-0.610988842532271
1846	T7_lab_0.3_0.7_fusion	1847	89	98	1617	1702	0.584388738884611	-0.611347825400974
1847	T7_lab_0.3_0.7_fusion	1848	89	98	1613	1703	0.585837936005217	-0.610988842532271
1848	T7_lab_0.3_0.7_fusion	1849	87	98	1618	1700	0.570903344380968	-0.61206705813674
1849	T7_lab_0.3_0.7_fusion	1850	88	99	1615	1691	0.578538143029357	-0.62160348232789
1850	T7_lab_0.3_0.7_fusion	1851	88	99	1613	1688	0.579255487286058	-0.622708227853355
1851	T7_lab_0.3_0.7_fusion	1852	88	100	1601	1689	0.583597189876584	-0.628625801302822
1852	T7_lab_0.3_0.7_fusion	1853	88	99	1586	1691	0.589116709326867	-0.62160348232789
1853	T7_lab_0.3_0.7_fusion	1854	89	99	1584	1682	0.59656350427804	-0.624929541389098
1854	T7_lab_0.3_0.7_fusion	1855	87	97	1582	1687	0.583894823772697	-0.610489928303766
1855	T7_lab_0.3_0.7_fusion	1856	88	98	1580	1690	0.591353861387602	-0.615688756705596
1856	T7_lab_0.3_0.7_fusion	1857	88	98	1572	1707	0.594363295796699	-0.609557117066466
1857	T7_lab_0.3_0.7_fusion	1858	88	97	1578	1719	0.59210335931078	-0.599125368847268
1858	T7_lab_0.3_0.7_fusion	1859	91	96	1578	1730	0.612288701105466	-0.589178623852282
1859	T7_lab_0.3_0.7_fusion	1860	91	93	1581	1734	0.611126862962951	-0.569450144124818
1860	T7_lab_0.3_0.7_fusion	1861	90	93	1570	1728	0.608645911184981	-0.571427401569696
1861	T7_lab_0.3_0.7_fusion	1862	91	93	1568	1741	0.616193603535985	-0.567160568588417
1862	T7_lab_0.3_0.7_fusion	1863	92	93	1571	1723	0.621775340629172	-0.573085635468621
1863	T7_lab_0.3_0.7_fusion	1864	92	92	1561	1716	0.625758526667796	-0.569236049025891
1864	T7_lab_0.3_0.7_fusion	1865	92	92	1568	1726	0.622964961816601	-0.565938041789357
1865	T7_lab_0.3_0.7_fusion	1866	92	92	1562	1731	0.62535791301436	-0.56430332763052
1866	T7_lab_0.3_0.7_fusion	1867	94	93	1570	1724	0.63569684057098	-0.572753219206748
1867	T7_lab_0.3_0.7_fusion	1868	93	94	1577	1724	0.626142390559565	-0.578911855972412
1868	T7_lab_0.3_0.7_fusion	1869	93	94	1585	1719	0.62298205041794	-0.580595718264362
1869	T7_lab_0.3_0.7_fusion	1870	92	93	1585	1723	0.616283318693016	-0.573085635468621
1870	T7_lab_0.3_0.7_fusion	1871	94	92	1585	1723	0.629680782142864	-0.56692342433455
1871	T7_lab_0.3_0.7_fusion	1872	94	94	1588	1729	0.628491208876851	-0.577237732617952
1872	T7_lab_0.3_0.7_fusion	1873	95	95	1589	1720	0.634777551592476	-0.586431121790956
1873	T7_lab_0.3_0.7_fusion	1874	97	94	1596	1714	0.6452985645667	-0.58228940472371
1874	T7_lab_0.3_0.7_fusion	1875	98	98	1598	1712	0.651135168230574	-0.607776868476903
1875	T7_lab_0.3_0.7_fusion	1876	98	97	1586	1719	0.656061789932193	-0.599125368847268
1876	T7_lab_0.3_0.7_fusion	1877	98	96	1594	1730	0.65276913352099	-0.589178623852282
1877	T7_lab_0.3_0.7_fusion	1878	99	96	1595	1725	0.659016607283049	-0.59088638797939
1878	T7_lab_0.3_0.7_fusion	1879	97	96	1601	1725	0.643283266113962	-0.59088638797939
1879	T7_lab_0.3_0.7_fusion	1880	96	95	1592	1728	0.640250640241488	-0.583716162893775
1880	T7_lab_0.3_0.7_fusion	1881	96	95	1577	1724	0.646340532190519	-0.585070492738076
1881	T7_lab_0.3_0.7_fusion	1882	97	94	1582	1720	0.651009171332777	-0.580258162614209
1882	T7_lab_0.3_0.7_fusion	1883	96	93	1587	1723	0.642267813021076	-0.573085635468621
1883	T7_lab_0.3_0.7_fusion	1884	94	93	1587	1733	0.628887233583137	-0.569778736244913
1884	T7_lab_0.3_0.7_fusion	1885	96	94	1582	1724	0.644297736576769	-0.578911855972412
1885	T7_lab_0.3_0.7_fusion	1886	96	93	1588	1716	0.641863362257209	-0.575423397384868
1886	T7_lab_0.3_0.7_fusion	1887	94	95	1583	1723	0.630476335878989	-0.585410057736764
1887	T7_lab_0.3_0.7_fusion	1888	94	97	1591	1718	0.62730612174509	-0.599474103054978
1888	T7_lab_0.3_0.7_fusion	1889	94	97	1590	1716	0.627700653897132	-0.600172790820777
1889	T7_lab_0.3_0.7_fusion	1890	94	97	1588	1713	0.628491208876851	-0.60122388152274
1890	T7_lab_0.3_0.7_fusion	1891	95	97	1591	1722	0.633979591125357	-0.598081596427673
1891	T7_lab_0.3_0.7_fusion	1892	95	99	1584	1714	0.636781268611391	-0.613262245400503
1892	T7_lab_0.3_0.7_fusion	1893	95	99	1581	1714	0.637989582214069	-0.613262245400503
1893	T7_lab_0.3_0.7_fusion	1894	95	98	1576	1703	0.640013660837845	-0.610988842532271
1894	T7_lab_0.3_0.7_fusion	1895	96	97	1580	1701	0.645113303331929	-0.60546531984036
1895	T7_lab_0.3_0.7_fusion	1896	95	97	1578	1703	0.639202490165047	-0.604754262506432
1896	T7_lab_0.3_0.7_fusion	1897	97	98	1576	1703	0.653487632644958	-0.610988842532271
1897	T7_lab_0.3_0.7_fusion	1898	98	99	1575	1695	0.660643808782513	-0.62013657145514
1898	T7_lab_0.3_0.7_fusion	1899	97	99	1571	1690	0.655567478706845	-0.621971295039327
1899	T7_lab_0.3_0.7_fusion	1900	97	100	1569	1685	0.656403128775305	-0.630118088071494
1900	T7_lab_0.3_0.7_fusion	1901	98	98	1574	1684	0.661063531659757	-0.617882422109535
1901	T7_lab_0.3_0.7_fusion	1902	100	98	1573	1675	0.674983457342954	-0.621202387362661
1902	T7_lab_0.3_0.7_fusion	1903	99	98	1585	1675	0.663174440767484	-0.621202387362661
1903	T7_lab_0.3_0.7_fusion	1904	99	97	1580	1680	0.665273094061052	-0.613033636338365
1904	T7_lab_0.3_0.7_fusion	1905	100	96	1582	1671	0.671143475600801	-0.609981459763284
1905	T7_lab_0.3_0.7_fusion	1906	101	97	1585	1660	0.676571904217332	-0.620419583764128
1906	T7_lab_0.3_0.7_fusion	1907	103	97	1579	1662	0.692591163871109	-0.619672989800513
1907	T7_lab_0.3_0.7_fusion	1908	104	98	1575	1661	0.701091388912055	-0.626438289483719
1908	T7_lab_0.3_0.7_fusion	1909	103	99	1571	1660	0.696118044400052	-0.633211740130399
1909	T7_lab_0.3_0.7_fusion	1910	102	97	1571	1643	0.689359616784517	-0.626839019506058
1910	T7_lab_0.3_0.7_fusion	1911	97	98	1584	1640	0.650187190055842	-0.634459755385645
1911	T7_lab_0.3_0.7_fusion	1912	97	97	1577	1636	0.653073246067503	-0.629521093550399
1912	T7_lab_0.3_0.7_fusion	1913	97	95	1581	1633	0.651420941839629	-0.617673931096414
1913	T7_lab_0.3_0.7_fusion	1914	98	95	1588	1641	0.655235515637568	-0.614662723632202
1914	T7_lab_0.3_0.7_fusion	1915	98	94	1594	1632	0.65276913352099	-0.611546592951249
1915	T7_lab_0.3_0.7_fusion	1916	99	91	1597	1633	0.658191289052262	-0.591666607681828
1916	T7_lab_0.3_0.7_fusion	1917	99	91	1596	1639	0.658603689609312	-0.589500653047239
1917	T7_lab_0.3_0.7_fusion	1918	100	91	1596	1636	0.665256252130618	-0.590581644464807
1918	T7_lab_0.3_0.7_fusion	1919	101	91	1603	1642	0.668974715024624	-0.588423611659211
1919	T7_lab_0.3_0.7_fusion	1920	102	91	1604	1637	0.675177031152417	-0.590220873759575
1920	T7_lab_0.3_0.7_fusion	1921	103	92	1599	1634	0.683928360070345	-0.5978023623797
1921	T7_lab_0.3_0.7_fusion	1922	103	93	1598	1644	0.684356350283155	-0.600624422087855
1922	T7_lab_0.3_0.7_fusion	1923	104	93	1598	1639	0.691000586693671	-0.60245671135597
1923	T7_lab_0.3_0.7_fusion	1924	104	96	1601	1650	0.689705769854145	-0.617744860160272
1924	T7_lab_0.3_0.7_fusion	1925	103	95	1598	1656	0.684356350283155	-0.609095126497852
1925	T7_lab_0.3_0.7_fusion	1926	105	98	1597	1650	0.698081670206944	-0.630614544746944
1926	T7_lab_0.3_0.7_fusion	1927	104	97	1595	1649	0.692300274317546	-0.62455822258851
1927	T7_lab_0.3_0.7_fusion	1928	103	97	1600	1645	0.683500904845301	-0.626076905196628
1928	T7_lab_0.3_0.7_fusion	1929	105	95	1593	1640	0.699834543201814	-0.61503751797588
1929	T7_lab_0.3_0.7_fusion	1930	104	95	1599	1642	0.690568441236076	-0.614288385798078
1930	T7_lab_0.3_0.7_fusion	1931	105	92	1595	1645	0.698957007724445	-0.593804899774121
1931	T7_lab_0.3_0.7_fusion	1932	105	90	1593	1651	0.699834543201814	-0.578785027595651
1932	T7_lab_0.3_0.7_fusion	1933	105	90	1599	1649	0.697208522401808	-0.579487010649133
1933	T7_lab_0.3_0.7_fusion	1934	105	89	1594	1655	0.69939550020106	-0.570970749713846
1934	T7_lab_0.3_0.7_fusion	1935	107	89	1596	1663	0.711824189779762	-0.568224047370063
1935	T7_lab_0.3_0.7_fusion	1936	107	90	1598	1667	0.710933295925219	-0.573229802375777
1936	T7_lab_0.3_0.7_fusion	1937	108	88	1594	1665	0.719378228778234	-0.561164625220667
1937	T7_lab_0.3_0.7_fusion	1938	107	88	1592	1676	0.713612692769158	-0.557481563837954
1938	T7_lab_0.3_0.7_fusion	1939	108	90	1590	1673	0.721187985328619	-0.571173987184949
1939	T7_lab_0.3_0.7_fusion	1940	108	90	1601	1678	0.716232914848535	-0.569472038474625
1940	T7_lab_0.3_0.7_fusion	1941	107	89	1607	1681	0.706951715549782	-0.562139554298879
1941	T7_lab_0.3_0.7_fusion	1942	106	90	1604	1683	0.701654561785845	-0.567780202353191
1942	T7_lab_0.3_0.7_fusion	1943	106	91	1591	1679	0.707387754308294	-0.57545656363575
1943	T7_lab_0.3_0.7_fusion	1944	106	90	1583	1689	0.710962676629498	-0.56576322117254
1944	T7_lab_0.3_0.7_fusion	1945	106	92	1577	1703	0.713667670960365	-0.573581362377234
1945	T7_lab_0.3_0.7_fusion	1946	106	93	1569	1698	0.717306511857549	-0.581523292056793
1946	T7_lab_0.3_0.7_fusion	1947	106	91	1562	1692	0.720521073690458	-0.571035207059353
1947	T7_lab_0.3_0.7_fusion	1948	106	92	1574	1697	0.715027901591166	-0.575609345980218
1948	T7_lab_0.3_0.7_fusion	1949	106	92	1569	1695	0.717306511857549	-0.576288531049221
1949	T7_lab_0.3_0.7_fusion	1950	104	92	1567	1697	0.704670668498076	-0.575609345980218
1950	T7_lab_0.3_0.7_fusion	1951	104	94	1566	1698	0.705120649767871	-0.587776230681059
1951	T7_lab_0.3_0.7_fusion	1952	104	93	1569	1688	0.703772426728162	-0.584968335256182
1952	T7_lab_0.3_0.7_fusion	1953	103	94	1581	1686	0.691715020716307	-0.591959691397651
1953	T7_lab_0.3_0.7_fusion	1954	103	95	1581	1693	0.691715020716307	-0.595783537791166
1954	T7_lab_0.3_0.7_fusion	1955	103	95	1576	1685	0.693909548066295	-0.598612183667919
1955	T7_lab_0.3_0.7_fusion	1956	103	97	1573	1688	0.695232961063243	-0.610128263654297
1956	T7_lab_0.3_0.7_fusion	1957	104	97	1576	1679	0.700646533969851	-0.613398754644701
1957	T7_lab_0.3_0.7_fusion	1958	104	96	1587	1682	0.695790130772833	-0.605992282559125
1958	T7_lab_0.3_0.7_fusion	1959	104	98	1584	1675	0.697107915111418	-0.621202387362661
1959	T7_lab_0.3_0.7_fusion	1960	105	98	1598	1684	0.697644823104187	-0.617882422109535
1960	T7_lab_0.3_0.7_fusion	1961	105	99	1601	1683	0.696337556102742	-0.62455822258851
1961	T7_lab_0.3_0.7_fusion	1962	104	98	1605	1683	0.687986876969773	-0.618249553673475
1962	T7_lab_0.3_0.7_fusion	1963	103	98	1614	1687	0.677572148545527	-0.616783638904836
1963	T7_lab_0.3_0.7_fusion	1964	102	99	1630	1693	0.664407336176979	-0.620869160435004
1964	T7_lab_0.3_0.7_fusion	1965	100	99	1633	1702	0.650183085364646	-0.61758606851731
1965	T7_lab_0.3_0.7_fusion	1966	100	99	1647	1706	0.644656331754989	-0.616138035531338
1966	T7_lab_0.3_0.7_fusion	1967	101	99	1641	1706	0.653483527230025	-0.616138035531338
1967	T7_lab_0.3_0.7_fusion	1968	102	100	1650	1703	0.656353913920289	-0.62345800258395
1968	T7_lab_0.3_0.7_fusion	1969	102	100	1667	1699	0.649660442692547	-0.624925826015578
1969	T7_lab_0.3_0.7_fusion	1970	101	103	1686	1699	0.636041796076199	-0.643673600796045
1970	T7_lab_0.3_0.7_fusion	1971	101	104	1688	1706	0.635288192052412	-0.647256118133931
1971	T7_lab_0.3_0.7_fusion	1972	102	105	1688	1708	0.641578174151941	-0.652714535901926
1972	T7_lab_0.3_0.7_fusion	1973	102	106	1695	1711	0.638928588771962	-0.657775521393627
1973	T7_lab_0.3_0.7_fusion	1974	102	106	1694	1716	0.63930576031197	-0.655858926051571
1974	T7_lab_0.3_0.7_fusion	1975	102	105	1709	1722	0.633694533626961	-0.647407913658821
1975	T7_lab_0.3_0.7_fusion	1976	106	107	1724	1714	0.65281549716038	-0.662818790483372
1976	T7_lab_0.3_0.7_fusion	1977	106	108	1720	1717	0.654333672735172	-0.667844436035238
1977	T7_lab_0.3_0.7_fusion	1978	105	108	1726	1716	0.645907547694374	-0.668233622769525
1978	T7_lab_0.3_0.7_fusion	1979	104	108	1731	1723	0.63790810949537	-0.665518802479689
1979	T7_lab_0.3_0.7_fusion	1980	104	108	1722	1713	0.641242124004928	-0.669403909324287
1980	T7_lab_0.3_0.7_fusion	1981	104	108	1723	1713	0.640869957943404	-0.669403909324287
1981	T7_lab_0.3_0.7_fusion	1982	102	108	1726	1695	0.627453046331678	-0.676512623405607
1982	T7_lab_0.3_0.7_fusion	1983	102	107	1728	1696	0.626726827528054	-0.669853423872936
1983	T7_lab_0.3_0.7_fusion	1984	103	108	1730	1699	0.632139565174844	-0.674919892096824
1984	T7_lab_0.3_0.7_fusion	1985	105	106	1732	1695	0.643669992679267	-0.663984611861059
1985	T7_lab_0.3_0.7_fusion	1986	106	106	1740	1694	0.646812596037066	-0.664376574441851
1986	T7_lab_0.3_0.7_fusion	1987	105	107	1738	1690	0.641447886835725	-0.672231601709171
1987	T7_lab_0.3_0.7_fusion	1988	105	107	1724	1687	0.646656860394716	-0.673427034314463
1988	T7_lab_0.3_0.7_fusion	1989	104	105	1725	1685	0.640126920311006	-0.661623992475068
1989	T7_lab_0.3_0.7_fusion	1990	102	104	1724	1676	0.628180950097724	-0.658841848172128
1990	T7_lab_0.3_0.7_fusion	1991	102	104	1714	1665	0.631845949806579	-0.66319455707897
1991	T7_lab_0.3_0.7_fusion	1992	102	104	1717	1656	0.630741967366614	-0.666798875323965
1992	T7_lab_0.3_0.7_fusion	1993	100	103	1711	1654	0.620542944710969	-0.661185881349747
1993	T7_lab_0.3_0.7_fusion	1994	99	104	1715	1652	0.612904658085401	-0.668413400445815
1994	T7_lab_0.3_0.7_fusion	1995	100	106	1709	1651	0.621269150614668	-0.681680143612656
1995	T7_lab_0.3_0.7_fusion	1996	99	107	1716	1654	0.612547487538731	-0.686863002955562
1996	T7_lab_0.3_0.7_fusion	1997	99	107	1723	1662	0.610058902273048	-0.683556803182009
1997	T7_lab_0.3_0.7_fusion	1998	100	107	1724	1662	0.615863676566396	-0.683556803182009
1998	T7_lab_0.3_0.7_fusion	1999	99	107	1731	1664	0.607239450385016	-0.682735220485877
[truncated: 36,479 more rows]

## Sheet: Figure 4C
chrom	start	end	pattern	N_pos	N_letter	strand	modbase	sig_pos	cov_total	mod_frac	sample		chrom	chromosome name
NZ_CP009273.1	2959	2965	GATAAG	1	A	+	a	4	32	0.6875	BrxX K681A/D684S		start	start of motif on chromosome (0-based)
NZ_CP009273.1	4102	4108	GATAAG	1	A	+	a	4	23	0.695652	BrxX K681A/D684S		end	end of motif on chromosome
NZ_CP009273.1	5643	5649	GATAAG	1	A	+	a	4	22	0.681818	BrxX K681A/D684S		pattern	pattern located on the chromosome in given coordinates
NZ_CP009273.1	6077	6083	GATAAG	1	A	+	a	4	24	0.458333	BrxX K681A/D684S		N_pos	position of N-letter in BrxX motif
NZ_CP009273.1	6951	6957	GATAAG	1	A	+	a	4	21	0.809524	BrxX K681A/D684S		N_letter	N letter in particular motif
NZ_CP009273.1	8807	8813	GATAAG	1	A	+	a	4	18	0.111111	BrxX K681A/D684S		strand	strand
NZ_CP009273.1	25769	25775	GATAAG	1	A	+	a	4	40	0.775	BrxX K681A/D684S		modbase	type of modification found
NZ_CP009273.1	36335	36341	GATAAG	1	A	+	a	4	20	0.25	BrxX K681A/D684S		sig_pos	position of modification within a motif (0-based)
NZ_CP009273.1	38272	38278	GATAAG	1	A	+	a	4	21	0.809524	BrxX K681A/D684S		cov_total	total coverage of modified base (strand-specific)
NZ_CP009273.1	39204	39210	GATAAG	1	A	+	a	4	19	0.263158	BrxX K681A/D684S		mod_frac	fraction of modified reads
NZ_CP009273.1	51384	51390	GATAAG	1	A	+	a	4	27	0.111111	BrxX K681A/D684S		sample	sample name
NZ_CP009273.1	58065	58071	GATAAG	1	A	+	a	4	24	0.125	BrxX K681A/D684S
NZ_CP009273.1	61427	61433	GATAAG	1	A	+	a	4	23	0.73913	BrxX K681A/D684S
NZ_CP009273.1	68681	68687	GATAAG	1	A	+	a	4	25	0.76	BrxX K681A/D684S
NZ_CP009273.1	70399	70405	GATAAG	1	A	+	a	4	21	0.904762	BrxX K681A/D684S
NZ_CP009273.1	71303	71309	GATAAG	1	A	+	a	4	31	0.0322581	BrxX K681A/D684S
NZ_CP009273.1	81544	81550	GATAAG	1	A	+	a	4	19	0.684211	BrxX K681A/D684S
NZ_CP009273.1	87162	87168	GATAAG	1	A	+	a	4	26	0.692308	BrxX K681A/D684S
NZ_CP009273.1	99100	99106	GATAAG	1	A	+	a	4	28	0.285714	BrxX K681A/D684S
NZ_CP009273.1	103466	103472	GATAAG	1	A	+	a	4	22	0.181818	BrxX K681A/D684S
NZ_CP009273.1	104140	104146	GATAAG	1	A	+	a	4	24	0.166667	BrxX K681A/D684S
NZ_CP009273.1	104655	104661	GATAAG	1	A	+	a	4	21	0.714286	BrxX K681A/D684S
NZ_CP009273.1	107924	107930	GATAAG	1	A	+	a	4	27	0.777778	BrxX K681A/D684S
NZ_CP009273.1	108040	108046	GATAAG	1	A	+	a	4	28	0.321429	BrxX K681A/D684S
NZ_CP009273.1	113945	113951	GATAAG	1	A	+	a	4	28	0.678571	BrxX K681A/D684S
NZ_CP009273.1	114006	114012	GATAAG	1	A	+	a	4	27	0.37037	BrxX K681A/D684S
NZ_CP009273.1	116517	116523	GATAAG	1	A	+	a	4	35	0.257143	BrxX K681A/D684S
NZ_CP009273.1	117969	117975	GATAAG	1	A	+	a	4	29	0.275862	BrxX K681A/D684S
NZ_CP009273.1	119488	119494	GATAAG	1	A	+	a	4	23	0.565217	BrxX K681A/D684S
NZ_CP009273.1	122092	122098	GATAAG	1	A	+	a	4	30	0	BrxX K681A/D684S
NZ_CP009273.1	134127	134133	GATAAG	1	A	+	a	4	30	0.233333	BrxX K681A/D684S
NZ_CP009273.1	134499	134505	GATAAG	1	A	+	a	4	30	0.633333	BrxX K681A/D684S
NZ_CP009273.1	135257	135263	GATAAG	1	A	+	a	4	26	0.384615	BrxX K681A/D684S
NZ_CP009273.1	136901	136907	GATAAG	1	A	+	a	4	23	0.304348	BrxX K681A/D684S
NZ_CP009273.1	138809	138815	GATAAG	1	A	+	a	4	27	0.62963	BrxX K681A/D684S
NZ_CP009273.1	143712	143718	GATAAG	1	A	+	a	4	22	0.363636	BrxX K681A/D684S
NZ_CP009273.1	143784	143790	GATAAG	1	A	+	a	4	22	0.272727	BrxX K681A/D684S
NZ_CP009273.1	144333	144339	GATAAG	1	A	+	a	4	22	0.5	BrxX K681A/D684S
NZ_CP009273.1	149710	149716	GATAAG	1	A	+	a	4	17	0.411765	BrxX K681A/D684S
NZ_CP009273.1	152790	152796	GATAAG	1	A	+	a	4	23	0.217391	BrxX K681A/D684S
NZ_CP009273.1	162497	162503	GATAAG	1	A	+	a	4	24	0.458333	BrxX K681A/D684S
NZ_CP009273.1	170049	170055	GATAAG	1	A	+	a	4	23	0.913043	BrxX K681A/D684S
NZ_CP009273.1	171239	171245	GATAAG	1	A	+	a	4	28	0.785714	BrxX K681A/D684S
NZ_CP009273.1	175652	175658	GATAAG	1	A	+	a	4	28	0.142857	BrxX K681A/D684S
NZ_CP009273.1	182979	182985	GATAAG	1	A	+	a	4	21	0.619048	BrxX K681A/D684S
NZ_CP009273.1	193188	193194	GATAAG	1	A	+	a	4	29	0.37931	BrxX K681A/D684S
NZ_CP009273.1	196592	196598	GATAAG	1	A	+	a	4	23	0.26087	BrxX K681A/D684S
NZ_CP009273.1	203388	203394	GATAAG	1	A	+	a	4	34	0.147059	BrxX K681A/D684S
NZ_CP009273.1	210126	210132	GATAAG	1	A	+	a	4	32	0.46875	BrxX K681A/D684S
NZ_CP009273.1	211272	211278	GATAAG	1	A	+	a	4	25	0.16	BrxX K681A/D684S
NZ_CP009273.1	212549	212555	GATAAG	1	A	+	a	4	18	0.388889	BrxX K681A/D684S
NZ_CP009273.1	212647	212653	GATAAG	1	A	+	a	4	18	0.888889	BrxX K681A/D684S
NZ_CP009273.1	216664	216670	GATAAG	1	A	+	a	4	25	0.64	BrxX K681A/D684S
NZ_CP009273.1	221901	221907	GATAAG	1	A	+	a	4	20	0.7	BrxX K681A/D684S
NZ_CP009273.1	222314	222320	GATAAG	1	A	+	a	4	21	0.190476	BrxX K681A/D684S
NZ_CP009273.1	224981	224987	GATAAG	1	A	+	a	4	20	0.55	BrxX K681A/D684S
NZ_CP009273.1	228853	228859	GATAAG	1	A	+	a	4	19	0.631579	BrxX K681A/D684S
NZ_CP009273.1	230760	230766	GATAAG	1	A	+	a	4	27	0.407407	BrxX K681A/D684S
NZ_CP009273.1	230902	230908	GATAAG	1	A	+	a	4	28	0.857143	BrxX K681A/D684S
NZ_CP009273.1	232775	232781	GATAAG	1	A	+	a	4	43	0.139535	BrxX K681A/D684S
NZ_CP009273.1	236837	236843	GATAAG	1	A	+	a	4	42	0.452381	BrxX K681A/D684S
NZ_CP009273.1	240623	240629	GATAAG	1	A	+	a	4	35	0.371429	BrxX K681A/D684S
NZ_CP009273.1	242615	242621	GATAAG	1	A	+	a	4	34	0	BrxX K681A/D684S
NZ_CP009273.1	243866	243872	GATAAG	1	A	+	a	4	24	0.708333	BrxX K681A/D684S
NZ_CP009273.1	243952	243958	GATAAG	1	A	+	a	4	23	0.608696	BrxX K681A/D684S
NZ_CP009273.1	244694	244700	GATAAG	1	A	+	a	4	22	0.909091	BrxX K681A/D684S
NZ_CP009273.1	244795	244801	GATAAG	1	A	+	a	4	21	0.761905	BrxX K681A/D684S
NZ_CP009273.1	247278	247284	GATAAG	1	A	+	a	4	29	0.827586	BrxX K681A/D684S
NZ_CP009273.1	251462	251468	GATAAG	1	A	+	a	4	29	0.482759	BrxX K681A/D684S
NZ_CP009273.1	254945	254951	GATAAG	1	A	+	a	4	34	0.176471	BrxX K681A/D684S
NZ_CP009273.1	259115	259121	GATAAG	1	A	+	a	4	27	0.555556	BrxX K681A/D684S
NZ_CP009273.1	262076	262082	GATAAG	1	A	+	a	4	34	0.676471	BrxX K681A/D684S
NZ_CP009273.1	263674	263680	GATAAG	1	A	+	a	4	38	0.657895	BrxX K681A/D684S
NZ_CP009273.1	269511	269517	GATAAG	1	A	+	a	4	52	0.711538	BrxX K681A/D684S
NZ_CP009273.1	270626	270632	GATAAG	1	A	+	a	4	44	0.795455	BrxX K681A/D684S
NZ_CP009273.1	273393	273399	GATAAG	1	A	+	a	4	39	0.538462	BrxX K681A/D684S
NZ_CP009273.1	276976	276982	GATAAG	1	A	+	a	4	29	0.517241	BrxX K681A/D684S
NZ_CP009273.1	278060	278066	GATAAG	1	A	+	a	4	28	0.428571	BrxX K681A/D684S
NZ_CP009273.1	287159	287165	GATAAG	1	A	+	a	4	21	0.52381	BrxX K681A/D684S
NZ_CP009273.1	289798	289804	GATAAG	1	A	+	a	4	16	0.9375	BrxX K681A/D684S
NZ_CP009273.1	290985	290991	GATAAG	1	A	+	a	4	17	0.529412	BrxX K681A/D684S
NZ_CP009273.1	292122	292128	GATAAG	1	A	+	a	4	17	0.352941	BrxX K681A/D684S
NZ_CP009273.1	293384	293390	GATAAG	1	A	+	a	4	25	0.24	BrxX K681A/D684S
NZ_CP009273.1	295439	295445	GATAAG	1	A	+	a	4	17	0.588235	BrxX K681A/D684S
NZ_CP009273.1	296959	296965	GATAAG	1	A	+	a	4	17	0.647059	BrxX K681A/D684S
NZ_CP009273.1	297451	297457	GATAAG	1	A	+	a	4	18	0.444444	BrxX K681A/D684S
NZ_CP009273.1	300197	300203	GATAAG	1	A	+	a	4	25	0.72	BrxX K681A/D684S
NZ_CP009273.1	302132	302138	GATAAG	1	A	+	a	4	24	0.708333	BrxX K681A/D684S
NZ_CP009273.1	305584	305590	GATAAG	1	A	+	a	4	23	0.478261	BrxX K681A/D684S
NZ_CP009273.1	306109	306115	GATAAG	1	A	+	a	4	21	0.52381	BrxX K681A/D684S
NZ_CP009273.1	307273	307279	GATAAG	1	A	+	a	4	10	0.1	BrxX K681A/D684S
NZ_CP009273.1	310880	310886	GATAAG	1	A	+	a	4	30	0.7	BrxX K681A/D684S
NZ_CP009273.1	311410	311416	GATAAG	1	A	+	a	4	28	0.714286	BrxX K681A/D684S
NZ_CP009273.1	315988	315994	GATAAG	1	A	+	a	4	23	0.0869565	BrxX K681A/D684S
NZ_CP009273.1	321104	321110	GATAAG	1	A	+	a	4	15	0.133333	BrxX K681A/D684S
NZ_CP009273.1	325932	325938	GATAAG	1	A	+	a	4	29	0.586207	BrxX K681A/D684S
NZ_CP009273.1	328933	328939	GATAAG	1	A	+	a	4	23	0.217391	BrxX K681A/D684S
NZ_CP009273.1	331833	331839	GATAAG	1	A	+	a	4	26	0.615385	BrxX K681A/D684S
NZ_CP009273.1	335526	335532	GATAAG	1	A	+	a	4	20	0.45	BrxX K681A/D684S
NZ_CP009273.1	335619	335625	GATAAG	1	A	+	a	4	19	0.684211	BrxX K681A/D684S
NZ_CP009273.1	335712	335718	GATAAG	1	A	+	a	4	18	0.611111	BrxX K681A/D684S
NZ_CP009273.1	335804	335810	GATAAG	1	A	+	a	4	17	0.705882	BrxX K681A/D684S
NZ_CP009273.1	341759	341765	GATAAG	1	A	+	a	4	14	0.571429	BrxX K681A/D684S
NZ_CP009273.1	341781	341787	GATAAG	1	A	+	a	4	16	0.625	BrxX K681A/D684S
NZ_CP009273.1	345374	345380	GATAAG	1	A	+	a	4	24	0.458333	BrxX K681A/D684S
NZ_CP009273.1	345467	345473	GATAAG	1	A	+	a	4	22	0.590909	BrxX K681A/D684S
NZ_CP009273.1	345560	345566	GATAAG	1	A	+	a	4	24	0.791667	BrxX K681A/D684S
NZ_CP009273.1	345653	345659	GATAAG	1	A	+	a	4	21	0.380952	BrxX K681A/D684S
NZ_CP009273.1	346877	346883	GATAAG	1	A	+	a	4	25	0.8	BrxX K681A/D684S
NZ_CP009273.1	348958	348964	GATAAG	1	A	+	a	4	26	0.192308	BrxX K681A/D684S
NZ_CP009273.1	350405	350411	GATAAG	1	A	+	a	4	24	0.916667	BrxX K681A/D684S
NZ_CP009273.1	353252	353258	GATAAG	1	A	+	a	4	22	0.590909	BrxX K681A/D684S
NZ_CP009273.1	353452	353458	GATAAG	1	A	+	a	4	23	0.869565	BrxX K681A/D684S
NZ_CP009273.1	356926	356932	GATAAG	1	A	+	a	4	21	0.666667	BrxX K681A/D684S
NZ_CP009273.1	357601	357607	GATAAG	1	A	+	a	4	20	0.9	BrxX K681A/D684S
NZ_CP009273.1	357743	357749	GATAAG	1	A	+	a	4	23	0.782609	BrxX K681A/D684S
NZ_CP009273.1	360070	360076	GATAAG	1	A	+	a	4	39	0.564103	BrxX K681A/D684S
NZ_CP009273.1	361691	361697	GATAAG	1	A	+	a	4	33	0.151515	BrxX K681A/D684S
NZ_CP009273.1	362261	362267	GATAAG	1	A	+	a	4	39	0.769231	BrxX K681A/D684S
NZ_CP009273.1	362984	362990	GATAAG	1	A	+	a	4	41	0.219512	BrxX K681A/D684S
NZ_CP009273.1	364893	364899	GATAAG	1	A	+	a	4	50	0.8	BrxX K681A/D684S
NZ_CP009273.1	370444	370450	GATAAG	1	A	+	a	4	50	0.28	BrxX K681A/D684S
NZ_CP009273.1	370545	370551	GATAAG	1	A	+	a	4	49	0.387755	BrxX K681A/D684S
NZ_CP009273.1	370646	370652	GATAAG	1	A	+	a	4	50	0.36	BrxX K681A/D684S
NZ_CP009273.1	370747	370753	GATAAG	1	A	+	a	4	44	0.295455	BrxX K681A/D684S
NZ_CP009273.1	371736	371742	GATAAG	1	A	+	a	4	43	0.72093	BrxX K681A/D684S
NZ_CP009273.1	372539	372545	GATAAG	1	A	+	a	4	45	0.488889	BrxX K681A/D684S
NZ_CP009273.1	372772	372778	GATAAG	1	A	+	a	4	46	0.695652	BrxX K681A/D684S
NZ_CP009273.1	372851	372857	GATAAG	1	A	+	a	4	44	0.840909	BrxX K681A/D684S
NZ_CP009273.1	372951	372957	GATAAG	1	A	+	a	4	43	0.860465	BrxX K681A/D684S
NZ_CP009273.1	376314	376320	GATAAG	1	A	+	a	4	24	0.708333	BrxX K681A/D684S
NZ_CP009273.1	378452	378458	GATAAG	1	A	+	a	4	26	0.769231	BrxX K681A/D684S
NZ_CP009273.1	385850	385856	GATAAG	1	A	+	a	4	21	0.857143	BrxX K681A/D684S
NZ_CP009273.1	392070	392076	GATAAG	1	A	+	a	4	22	0	BrxX K681A/D684S
NZ_CP009273.1	394443	394449	GATAAG	1	A	+	a	4	28	0.535714	BrxX K681A/D684S
NZ_CP009273.1	395508	395514	GATAAG	1	A	+	a	4	29	0.172414	BrxX K681A/D684S
NZ_CP009273.1	396115	396121	GATAAG	1	A	+	a	4	27	0.407407	BrxX K681A/D684S
NZ_CP009273.1	396824	396830	GATAAG	1	A	+	a	4	23	0.652174	BrxX K681A/D684S
NZ_CP009273.1	398105	398111	GATAAG	1	A	+	a	4	22	0.227273	BrxX K681A/D684S
NZ_CP009273.1	404515	404521	GATAAG	1	A	+	a	4	30	0.3	BrxX K681A/D684S
NZ_CP009273.1	406594	406600	GATAAG	1	A	+	a	4	22	0.863636	BrxX K681A/D684S
NZ_CP009273.1	406698	406704	GATAAG	1	A	+	a	4	21	0.857143	BrxX K681A/D684S
NZ_CP009273.1	418515	418521	GATAAG	1	A	+	a	4	27	0.777778	BrxX K681A/D684S
NZ_CP009273.1	420607	420613	GATAAG	1	A	+	a	4	23	0.347826	BrxX K681A/D684S
NZ_CP009273.1	434844	434850	GATAAG	1	A	+	a	4	26	0.846154	BrxX K681A/D684S
NZ_CP009273.1	435383	435389	GATAAG	1	A	+	a	4	29	0.724138	BrxX K681A/D684S
NZ_CP009273.1	438264	438270	GATAAG	1	A	+	a	4	32	0.78125	BrxX K681A/D684S
NZ_CP009273.1	440721	440727	GATAAG	1	A	+	a	4	19	0.526316	BrxX K681A/D684S
NZ_CP009273.1	441141	441147	GATAAG	1	A	+	a	4	20	0.3	BrxX K681A/D684S
NZ_CP009273.1	443651	443657	GATAAG	1	A	+	a	4	28	0.392857	BrxX K681A/D684S
NZ_CP009273.1	448308	448314	GATAAG	1	A	+	a	4	30	0.133333	BrxX K681A/D684S
NZ_CP009273.1	456026	456032	GATAAG	1	A	+	a	4	25	0.52	BrxX K681A/D684S
NZ_CP009273.1	474137	474143	GATAAG	1	A	+	a	4	20	0.6	BrxX K681A/D684S
NZ_CP009273.1	477024	477030	GATAAG	1	A	+	a	4	31	0.806452	BrxX K681A/D684S
NZ_CP009273.1	485491	485497	GATAAG	1	A	+	a	4	26	0.653846	BrxX K681A/D684S
NZ_CP009273.1	486268	486274	GATAAG	1	A	+	a	4	24	0.0416667	BrxX K681A/D684S
NZ_CP009273.1	493496	493502	GATAAG	1	A	+	a	4	18	0.222222	BrxX K681A/D684S
NZ_CP009273.1	496907	496913	GATAAG	1	A	+	a	4	24	0.666667	BrxX K681A/D684S
NZ_CP009273.1	498670	498676	GATAAG	1	A	+	a	4	27	0.592593	BrxX K681A/D684S
NZ_CP009273.1	499033	499039	GATAAG	1	A	+	a	4	25	0.2	BrxX K681A/D684S
NZ_CP009273.1	504045	504051	GATAAG	1	A	+	a	4	32	0.75	BrxX K681A/D684S
NZ_CP009273.1	504146	504152	GATAAG	1	A	+	a	4	32	0.75	BrxX K681A/D684S
NZ_CP009273.1	504247	504253	GATAAG	1	A	+	a	4	35	0.742857	BrxX K681A/D684S
NZ_CP009273.1	510722	510728	GATAAG	1	A	+	a	4	26	0.615385	BrxX K681A/D684S
NZ_CP009273.1	511220	511226	GATAAG	1	A	+	a	4	25	0.72	BrxX K681A/D684S
NZ_CP009273.1	517464	517470	GATAAG	1	A	+	a	4	32	0.3125	BrxX K681A/D684S
NZ_CP009273.1	525492	525498	GATAAG	1	A	+	a	4	22	0.636364	BrxX K681A/D684S
NZ_CP009273.1	538618	538624	GATAAG	1	A	+	a	4	19	0.526316	BrxX K681A/D684S
NZ_CP009273.1	546940	546946	GATAAG	1	A	+	a	4	24	0.75	BrxX K681A/D684S
NZ_CP009273.1	548781	548787	GATAAG	1	A	+	a	4	32	0.4375	BrxX K681A/D684S
NZ_CP009273.1	552948	552954	GATAAG	1	A	+	a	4	24	0.25	BrxX K681A/D684S
NZ_CP009273.1	558926	558932	GATAAG	1	A	+	a	4	24	0.0416667	BrxX K681A/D684S
NZ_CP009273.1	559333	559339	GATAAG	1	A	+	a	4	20	0.15	BrxX K681A/D684S
NZ_CP009273.1	562706	562712	GATAAG	1	A	+	a	4	14	0.785714	BrxX K681A/D684S
NZ_CP009273.1	565136	565142	GATAAG	1	A	+	a	4	14	0.714286	BrxX K681A/D684S
NZ_CP009273.1	565590	565596	GATAAG	1	A	+	a	4	17	0.705882	BrxX K681A/D684S
NZ_CP009273.1	565838	565844	GATAAG	1	A	+	a	4	18	0	BrxX K681A/D684S
NZ_CP009273.1	567397	567403	GATAAG	1	A	+	a	4	22	0.590909	BrxX K681A/D684S
NZ_CP009273.1	567682	567688	GATAAG	1	A	+	a	4	21	0	BrxX K681A/D684S
NZ_CP009273.1	571007	571013	GATAAG	1	A	+	a	4	17	0.941176	BrxX K681A/D684S
NZ_CP009273.1	572865	572871	GATAAG	1	A	+	a	4	15	0.933333	BrxX K681A/D684S
NZ_CP009273.1	573039	573045	GATAAG	1	A	+	a	4	14	0.785714	BrxX K681A/D684S
NZ_CP009273.1	577942	577948	GATAAG	1	A	+	a	4	16	0.5625	BrxX K681A/D684S
NZ_CP009273.1	578811	578817	GATAAG	1	A	+	a	4	15	0	BrxX K681A/D684S
NZ_CP009273.1	579295	579301	GATAAG	1	A	+	a	4	17	0.117647	BrxX K681A/D684S
NZ_CP009273.1	579361	579367	GATAAG	1	A	+	a	4	18	0	BrxX K681A/D684S
NZ_CP009273.1	580365	580371	GATAAG	1	A	+	a	4	20	0.3	BrxX K681A/D684S
NZ_CP009273.1	585623	585629	GATAAG	1	A	+	a	4	40	0.3	BrxX K681A/D684S
NZ_CP009273.1	590374	590380	GATAAG	1	A	+	a	4	73	0.328767	BrxX K681A/D684S
NZ_CP009273.1	605644	605650	GATAAG	1	A	+	a	4	20	0.3	BrxX K681A/D684S
NZ_CP009273.1	615684	615690	GATAAG	1	A	+	a	4	22	0.272727	BrxX K681A/D684S
NZ_CP009273.1	627578	627584	GATAAG	1	A	+	a	4	16	0.8125	BrxX K681A/D684S
NZ_CP009273.1	632063	632069	GATAAG	1	A	+	a	4	14	0.428571	BrxX K681A/D684S
NZ_CP009273.1	633774	633780	GATAAG	1	A	+	a	4	15	0.4	BrxX K681A/D684S
NZ_CP009273.1	641289	641295	GATAAG	1	A	+	a	4	27	0.518519	BrxX K681A/D684S
NZ_CP009273.1	641964	641970	GATAAG	1	A	+	a	4	19	0.105263	BrxX K681A/D684S
NZ_CP009273.1	644393	644399	GATAAG	1	A	+	a	4	24	0.875	BrxX K681A/D684S
NZ_CP009273.1	647165	647171	GATAAG	1	A	+	a	4	25	0.28	BrxX K681A/D684S
NZ_CP009273.1	650514	650520	GATAAG	1	A	+	a	4	24	0.166667	BrxX K681A/D684S
NZ_CP009273.1	653425	653431	GATAAG	1	A	+	a	4	24	0.458333	BrxX K681A/D684S
NZ_CP009273.1	655606	655612	GATAAG	1	A	+	a	4	21	0.571429	BrxX K681A/D684S
NZ_CP009273.1	657502	657508	GATAAG	1	A	+	a	4	23	0.391304	BrxX K681A/D684S
NZ_CP009273.1	663565	663571	GATAAG	1	A	+	a	4	27	0.666667	BrxX K681A/D684S
NZ_CP009273.1	663714	663720	GATAAG	1	A	+	a	4	27	0.62963	BrxX K681A/D684S
NZ_CP009273.1	677540	677546	GATAAG	1	A	+	a	4	33	0.424242	BrxX K681A/D684S
NZ_CP009273.1	681629	681635	GATAAG	1	A	+	a	4	21	0.380952	BrxX K681A/D684S
NZ_CP009273.1	681656	681662	GATAAG	1	A	+	a	4	20	0.15	BrxX K681A/D684S
NZ_CP009273.1	684267	684273	GATAAG	1	A	+	a	4	26	0.576923	BrxX K681A/D684S
NZ_CP009273.1	684786	684792	GATAAG	1	A	+	a	4	24	0.0833333	BrxX K681A/D684S
NZ_CP009273.1	687090	687096	GATAAG	1	A	+	a	4	24	0.208333	BrxX K681A/D684S
NZ_CP009273.1	691770	691776	GATAAG	1	A	+	a	4	31	0.709677	BrxX K681A/D684S
NZ_CP009273.1	691805	691811	GATAAG	1	A	+	a	4	30	0.666667	BrxX K681A/D684S
NZ_CP009273.1	694957	694963	GATAAG	1	A	+	a	4	28	0.285714	BrxX K681A/D684S
NZ_CP009273.1	696879	696885	GATAAG	1	A	+	a	4	28	0.571429	BrxX K681A/D684S
NZ_CP009273.1	697907	697913	GATAAG	1	A	+	a	4	29	0.758621	BrxX K681A/D684S
NZ_CP009273.1	703364	703370	GATAAG	1	A	+	a	4	32	0.6875	BrxX K681A/D684S
NZ_CP009273.1	709895	709901	GATAAG	1	A	+	a	4	13	0.230769	BrxX K681A/D684S
NZ_CP009273.1	710791	710797	GATAAG	1	A	+	a	4	16	0.375	BrxX K681A/D684S
NZ_CP009273.1	713935	713941	GATAAG	1	A	+	a	4	25	0.48	BrxX K681A/D684S
NZ_CP009273.1	723584	723590	GATAAG	1	A	+	a	4	20	0.8	BrxX K681A/D684S
NZ_CP009273.1	732329	732335	GATAAG	1	A	+	a	4	18	0.388889	BrxX K681A/D684S
NZ_CP009273.1	732715	732721	GATAAG	1	A	+	a	4	17	0	BrxX K681A/D684S
NZ_CP009273.1	733318	733324	GATAAG	1	A	+	a	4	19	0.105263	BrxX K681A/D684S
NZ_CP009273.1	733982	733988	GATAAG	1	A	+	a	4	19	0	BrxX K681A/D684S
NZ_CP009273.1	736486	736492	GATAAG	1	A	+	a	4	23	0.130435	BrxX K681A/D684S
NZ_CP009273.1	745009	745015	GATAAG	1	A	+	a	4	26	0.961538	BrxX K681A/D684S
NZ_CP009273.1	746180	746186	GATAAG	1	A	+	a	4	33	0.515152	BrxX K681A/D684S
NZ_CP009273.1	746277	746283	GATAAG	1	A	+	a	4	32	0.5	BrxX K681A/D684S
NZ_CP009273.1	750634	750640	GATAAG	1	A	+	a	4	31	0.0322581	BrxX K681A/D684S
NZ_CP009273.1	753642	753648	GATAAG	1	A	+	a	4	30	0.3	BrxX K681A/D684S
NZ_CP009273.1	753872	753878	GATAAG	1	A	+	a	4	30	0.266667	BrxX K681A/D684S
NZ_CP009273.1	753961	753967	GATAAG	1	A	+	a	4	29	0.655172	BrxX K681A/D684S
NZ_CP009273.1	758225	758231	GATAAG	1	A	+	a	4	27	0.851852	BrxX K681A/D684S
NZ_CP009273.1	758314	758320	GATAAG	1	A	+	a	4	28	0.75	BrxX K681A/D684S
NZ_CP009273.1	764135	764141	GATAAG	1	A	+	a	4	22	0.772727	BrxX K681A/D684S
NZ_CP009273.1	765838	765844	GATAAG	1	A	+	a	4	20	0.65	BrxX K681A/D684S
NZ_CP009273.1	772499	772505	GATAAG	1	A	+	a	4	24	0.125	BrxX K681A/D684S
NZ_CP009273.1	772577	772583	GATAAG	1	A	+	a	4	24	0.0416667	BrxX K681A/D684S
NZ_CP009273.1	773180	773186	GATAAG	1	A	+	a	4	21	0.47619	BrxX K681A/D684S
NZ_CP009273.1	781061	781067	GATAAG	1	A	+	a	4	25	0.56	BrxX K681A/D684S
NZ_CP009273.1	782198	782204	GATAAG	1	A	+	a	4	26	0.615385	BrxX K681A/D684S
NZ_CP009273.1	783812	783818	GATAAG	1	A	+	a	4	24	0.333333	BrxX K681A/D684S
NZ_CP009273.1	787924	787930	GATAAG	1	A	+	a	4	19	0.684211	BrxX K681A/D684S
NZ_CP009273.1	792336	792342	GATAAG	1	A	+	a	4	23	0.434783	BrxX K681A/D684S
NZ_CP009273.1	795760	795766	GATAAG	1	A	+	a	4	26	0.538462	BrxX K681A/D684S
NZ_CP009273.1	797283	797289	GATAAG	1	A	+	a	4	19	0.684211	BrxX K681A/D684S
NZ_CP009273.1	801319	801325	GATAAG	1	A	+	a	4	20	0.75	BrxX K681A/D684S
NZ_CP009273.1	801411	801417	GATAAG	1	A	+	a	4	19	0.842105	BrxX K681A/D684S
NZ_CP009273.1	810643	810649	GATAAG	1	A	+	a	4	23	0.434783	BrxX K681A/D684S
NZ_CP009273.1	811111	811117	GATAAG	1	A	+	a	4	24	0.458333	BrxX K681A/D684S
NZ_CP009273.1	815217	815223	GATAAG	1	A	+	a	4	29	0.896552	BrxX K681A/D684S
NZ_CP009273.1	820448	820454	GATAAG	1	A	+	a	4	26	0.307692	BrxX K681A/D684S
NZ_CP009273.1	827008	827014	GATAAG	1	A	+	a	4	26	0.0384615	BrxX K681A/D684S
NZ_CP009273.1	827816	827822	GATAAG	1	A	+	a	4	23	0.608696	BrxX K681A/D684S
NZ_CP009273.1	832721	832727	GATAAG	1	A	+	a	4	19	0.526316	BrxX K681A/D684S
NZ_CP009273.1	833048	833054	GATAAG	1	A	+	a	4	22	0.227273	BrxX K681A/D684S
NZ_CP009273.1	837103	837109	GATAAG	1	A	+	a	4	23	0.0434783	BrxX K681A/D684S
NZ_CP009273.1	837546	837552	GATAAG	1	A	+	a	4	21	0.619048	BrxX K681A/D684S
NZ_CP009273.1	838775	838781	GATAAG	1	A	+	a	4	25	0.64	BrxX K681A/D684S
NZ_CP009273.1	840966	840972	GATAAG	1	A	+	a	4	29	0.62069	BrxX K681A/D684S
NZ_CP009273.1	841164	841170	GATAAG	1	A	+	a	4	27	0.666667	BrxX K681A/D684S
NZ_CP009273.1	844522	844528	GATAAG	1	A	+	a	4	53	0.0377358	BrxX K681A/D684S
NZ_CP009273.1	851118	851124	GATAAG	1	A	+	a	4	30	0.766667	BrxX K681A/D684S
NZ_CP009273.1	852351	852357	GATAAG	1	A	+	a	4	26	0.461538	BrxX K681A/D684S
NZ_CP009273.1	853143	853149	GATAAG	1	A	+	a	4	25	0.52	BrxX K681A/D684S
NZ_CP009273.1	856162	856168	GATAAG	1	A	+	a	4	26	0.653846	BrxX K681A/D684S
NZ_CP009273.1	857303	857309	GATAAG	1	A	+	a	4	23	0.26087	BrxX K681A/D684S
NZ_CP009273.1	860086	860092	GATAAG	1	A	+	a	4	15	0.6	BrxX K681A/D684S
NZ_CP009273.1	868460	868466	GATAAG	1	A	+	a	4	22	0.727273	BrxX K681A/D684S
NZ_CP009273.1	872767	872773	GATAAG	1	A	+	a	4	24	0.75	BrxX K681A/D684S
NZ_CP009273.1	874006	874012	GATAAG	1	A	+	a	4	26	0.769231	BrxX K681A/D684S
NZ_CP009273.1	876428	876434	GATAAG	1	A	+	a	4	20	0	BrxX K681A/D684S
NZ_CP009273.1	877097	877103	GATAAG	1	A	+	a	4	24	0.333333	BrxX K681A/D684S
NZ_CP009273.1	883417	883423	GATAAG	1	A	+	a	4	19	0.526316	BrxX K681A/D684S
NZ_CP009273.1	895228	895234	GATAAG	1	A	+	a	4	21	0.333333	BrxX K681A/D684S
NZ_CP009273.1	895331	895337	GATAAG	1	A	+	a	4	20	0.55	BrxX K681A/D684S
NZ_CP009273.1	896212	896218	GATAAG	1	A	+	a	4	16	0.5	BrxX K681A/D684S
NZ_CP009273.1	899724	899730	GATAAG	1	A	+	a	4	20	0.7	BrxX K681A/D684S
NZ_CP009273.1	899893	899899	GATAAG	1	A	+	a	4	22	0.863636	BrxX K681A/D684S
NZ_CP009273.1	900560	900566	GATAAG	1	A	+	a	4	22	0.272727	BrxX K681A/D684S
NZ_CP009273.1	908157	908163	GATAAG	1	A	+	a	4	32	0.5	BrxX K681A/D684S
NZ_CP009273.1	910599	910605	GATAAG	1	A	+	a	4	23	0.391304	BrxX K681A/D684S
NZ_CP009273.1	911901	911907	GATAAG	1	A	+	a	4	23	0.695652	BrxX K681A/D684S
NZ_CP009273.1	915973	915979	GATAAG	1	A	+	a	4	34	0.794118	BrxX K681A/D684S
NZ_CP009273.1	922333	922339	GATAAG	1	A	+	a	4	44	0.363636	BrxX K681A/D684S
NZ_CP009273.1	923606	923612	GATAAG	1	A	+	a	4	40	0.8	BrxX K681A/D684S
NZ_CP009273.1	927473	927479	GATAAG	1	A	+	a	4	33	0.787879	BrxX K681A/D684S
NZ_CP009273.1	927613	927619	GATAAG	1	A	+	a	4	35	0.371429	BrxX K681A/D684S
NZ_CP009273.1	932687	932693	GATAAG	1	A	+	a	4	29	0.586207	BrxX K681A/D684S
NZ_CP009273.1	934865	934871	GATAAG	1	A	+	a	4	28	0.25	BrxX K681A/D684S
NZ_CP009273.1	934876	934882	GATAAG	1	A	+	a	4	31	0.741935	BrxX K681A/D684S
NZ_CP009273.1	934964	934970	GATAAG	1	A	+	a	4	29	0.689655	BrxX K681A/D684S
NZ_CP009273.1	937818	937824	GATAAG	1	A	+	a	4	19	0.421053	BrxX K681A/D684S
NZ_CP009273.1	937920	937926	GATAAG	1	A	+	a	4	17	0	BrxX K681A/D684S
NZ_CP009273.1	938757	938763	GATAAG	1	A	+	a	4	19	0.421053	BrxX K681A/D684S
NZ_CP009273.1	942103	942109	GATAAG	1	A	+	a	4	25	0.6	BrxX K681A/D684S
NZ_CP009273.1	944935	944941	GATAAG	1	A	+	a	4	23	0.782609	BrxX K681A/D684S
NZ_CP009273.1	948677	948683	GATAAG	1	A	+	a	4	20	0.5	BrxX K681A/D684S
NZ_CP009273.1	965246	965252	GATAAG	1	A	+	a	4	25	0.36	BrxX K681A/D684S
NZ_CP009273.1	966085	966091	GATAAG	1	A	+	a	4	25	0.16	BrxX K681A/D684S
NZ_CP009273.1	967717	967723	GATAAG	1	A	+	a	4	20	0.7	BrxX K681A/D684S
NZ_CP009273.1	975231	975237	GATAAG	1	A	+	a	4	32	0.75	BrxX K681A/D684S
NZ_CP009273.1	976383	976389	GATAAG	1	A	+	a	4	27	0.703704	BrxX K681A/D684S
NZ_CP009273.1	977399	977405	GATAAG	1	A	+	a	4	24	0.75	BrxX K681A/D684S
NZ_CP009273.1	979893	979899	GATAAG	1	A	+	a	4	19	0.473684	BrxX K681A/D684S
NZ_CP009273.1	989519	989525	GATAAG	1	A	+	a	4	18	0.388889	BrxX K681A/D684S
NZ_CP009273.1	1009989	1009995	GATAAG	1	A	+	a	4	24	0.416667	BrxX K681A/D684S
NZ_CP009273.1	1012939	1012945	GATAAG	1	A	+	a	4	21	0.809524	BrxX K681A/D684S
NZ_CP009273.1	1016276	1016282	GATAAG	1	A	+	a	4	18	0.666667	BrxX K681A/D684S
NZ_CP009273.1	1018444	1018450	GATAAG	1	A	+	a	4	18	0.388889	BrxX K681A/D684S
NZ_CP009273.1	1019892	1019898	GATAAG	1	A	+	a	4	21	0.190476	BrxX K681A/D684S
NZ_CP009273.1	1021576	1021582	GATAAG	1	A	+	a	4	22	0.727273	BrxX K681A/D684S
NZ_CP009273.1	1024563	1024569	GATAAG	1	A	+	a	4	18	0.333333	BrxX K681A/D684S
NZ_CP009273.1	1025503	1025509	GATAAG	1	A	+	a	4	15	0.466667	BrxX K681A/D684S
NZ_CP009273.1	1038642	1038648	GATAAG	1	A	+	a	4	21	0.0952381	BrxX K681A/D684S
NZ_CP009273.1	1043382	1043388	GATAAG	1	A	+	a	4	26	0.192308	BrxX K681A/D684S
NZ_CP009273.1	1046198	1046204	GATAAG	1	A	+	a	4	20	0.7	BrxX K681A/D684S
NZ_CP009273.1	1054691	1054697	GATAAG	1	A	+	a	4	19	0.0526316	BrxX K681A/D684S
NZ_CP009273.1	1062243	1062249	GATAAG	1	A	+	a	4	23	0.73913	BrxX K681A/D684S
NZ_CP009273.1	1063222	1063228	GATAAG	1	A	+	a	4	19	0.157895	BrxX K681A/D684S
NZ_CP009273.1	1063881	1063887	GATAAG	1	A	+	a	4	24	0.375	BrxX K681A/D684S
NZ_CP009273.1	1072939	1072945	GATAAG	1	A	+	a	4	20	0.4	BrxX K681A/D684S
NZ_CP009273.1	1073119	1073125	GATAAG	1	A	+	a	4	21	0.428571	BrxX K681A/D684S
NZ_CP009273.1	1074217	1074223	GATAAG	1	A	+	a	4	19	0.157895	BrxX K681A/D684S
NZ_CP009273.1	1077809	1077815	GATAAG	1	A	+	a	4	16	0.6875	BrxX K681A/D684S
NZ_CP009273.1	1079563	1079569	GATAAG	1	A	+	a	4	21	0.380952	BrxX K681A/D684S
NZ_CP009273.1	1079719	1079725	GATAAG	1	A	+	a	4	20	0.25	BrxX K681A/D684S
NZ_CP009273.1	1080115	1080121	GATAAG	1	A	+	a	4	23	0.695652	BrxX K681A/D684S
NZ_CP009273.1	1080197	1080203	GATAAG	1	A	+	a	4	22	0.636364	BrxX K681A/D684S
NZ_CP009273.1	1083590	1083596	GATAAG	1	A	+	a	4	19	0.473684	BrxX K681A/D684S
NZ_CP009273.1	1083860	1083866	GATAAG	1	A	+	a	4	18	0.277778	BrxX K681A/D684S
NZ_CP009273.1	1086775	1086781	GATAAG	1	A	+	a	4	19	0.368421	BrxX K681A/D684S
NZ_CP009273.1	1087420	1087426	GATAAG	1	A	+	a	4	17	0.823529	BrxX K681A/D684S
NZ_CP009273.1	1093297	1093303	GATAAG	1	A	+	a	4	18	0.444444	BrxX K681A/D684S
NZ_CP009273.1	1098448	1098454	GATAAG	1	A	+	a	4	14	0.714286	BrxX K681A/D684S
NZ_CP009273.1	1108944	1108950	GATAAG	1	A	+	a	4	25	0.24	BrxX K681A/D684S
NZ_CP009273.1	1110553	1110559	GATAAG	1	A	+	a	4	23	0.130435	BrxX K681A/D684S
NZ_CP009273.1	1110993	1110999	GATAAG	1	A	+	a	4	24	0.75	BrxX K681A/D684S
NZ_CP009273.1	1118109	1118115	GATAAG	1	A	+	a	4	19	0.684211	BrxX K681A/D684S
NZ_CP009273.1	1126479	1126485	GATAAG	1	A	+	a	4	29	0.241379	BrxX K681A/D684S
NZ_CP009273.1	1130113	1130119	GATAAG	1	A	+	a	4	21	0.857143	BrxX K681A/D684S
NZ_CP009273.1	1133713	1133719	GATAAG	1	A	+	a	4	15	0.133333	BrxX K681A/D684S
NZ_CP009273.1	1135482	1135488	GATAAG	1	A	+	a	4	15	0.533333	BrxX K681A/D684S
NZ_CP009273.1	1139130	1139136	GATAAG	1	A	+	a	4	23	0.304348	BrxX K681A/D684S
NZ_CP009273.1	1139322	1139328	GATAAG	1	A	+	a	4	27	0.185185	BrxX K681A/D684S
NZ_CP009273.1	1141391	1141397	GATAAG	1	A	+	a	4	28	0.678571	BrxX K681A/D684S
NZ_CP009273.1	1145168	1145174	GATAAG	1	A	+	a	4	19	0.842105	BrxX K681A/D684S
NZ_CP009273.1	1148741	1148747	GATAAG	1	A	+	a	4	12	0.583333	BrxX K681A/D684S
NZ_CP009273.1	1149744	1149750	GATAAG	1	A	+	a	4	19	0.315789	BrxX K681A/D684S
NZ_CP009273.1	1149984	1149990	GATAAG	1	A	+	a	4	20	0.5	BrxX K681A/D684S
NZ_CP009273.1	1150242	1150248	GATAAG	1	A	+	a	4	23	0.173913	BrxX K681A/D684S
NZ_CP009273.1	1160690	1160696	GATAAG	1	A	+	a	4	23	0.608696	BrxX K681A/D684S
NZ_CP009273.1	1161202	1161208	GATAAG	1	A	+	a	4	18	0.777778	BrxX K681A/D684S
NZ_CP009273.1	1165869	1165875	GATAAG	1	A	+	a	4	24	0.791667	BrxX K681A/D684S
NZ_CP009273.1	1166279	1166285	GATAAG	1	A	+	a	4	22	0.545455	BrxX K681A/D684S
NZ_CP009273.1	1168879	1168885	GATAAG	1	A	+	a	4	31	0.16129	BrxX K681A/D684S
NZ_CP009273.1	1169474	1169480	GATAAG	1	A	+	a	4	34	0.647059	BrxX K681A/D684S
NZ_CP009273.1	1175879	1175885	GATAAG	1	A	+	a	4	28	0.857143	BrxX K681A/D684S
NZ_CP009273.1	1178845	1178851	GATAAG	1	A	+	a	4	51	0.529412	BrxX K681A/D684S
NZ_CP009273.1	1182831	1182837	GATAAG	1	A	+	a	4	60	0.583333	BrxX K681A/D684S
NZ_CP009273.1	1202989	1202995	GATAAG	1	A	+	a	4	12	0.666667	BrxX K681A/D684S
NZ_CP009273.1	1210380	1210386	GATAAG	1	A	+	a	4	12	0.333333	BrxX K681A/D684S
NZ_CP009273.1	1213226	1213232	GATAAG	1	A	+	a	4	17	0.705882	BrxX K681A/D684S
NZ_CP009273.1	1215205	1215211	GATAAG	1	A	+	a	4	14	0.214286	BrxX K681A/D684S
NZ_CP009273.1	1216572	1216578	GATAAG	1	A	+	a	4	17	0.647059	BrxX K681A/D684S
NZ_CP009273.1	1218411	1218417	GATAAG	1	A	+	a	4	22	0.5	BrxX K681A/D684S
NZ_CP009273.1	1218790	1218796	GATAAG	1	A	+	a	4	22	0.590909	BrxX K681A/D684S
NZ_CP009273.1	1223514	1223520	GATAAG	1	A	+	a	4	21	0.142857	BrxX K681A/D684S
NZ_CP009273.1	1226099	1226105	GATAAG	1	A	+	a	4	14	0.285714	BrxX K681A/D684S
NZ_CP009273.1	1237221	1237227	GATAAG	1	A	+	a	4	28	0.571429	BrxX K681A/D684S
NZ_CP009273.1	1244028	1244034	GATAAG	1	A	+	a	4	26	0.269231	BrxX K681A/D684S
NZ_CP009273.1	1250082	1250088	GATAAG	1	A	+	a	4	24	0.625	BrxX K681A/D684S
NZ_CP009273.1	1258929	1258935	GATAAG	1	A	+	a	4	18	0.833333	BrxX K681A/D684S
NZ_CP009273.1	1259244	1259250	GATAAG	1	A	+	a	4	18	0.777778	BrxX K681A/D684S
NZ_CP009273.1	1271207	1271213	GATAAG	1	A	+	a	4	27	0.407407	BrxX K681A/D684S
NZ_CP009273.1	1279098	1279104	GATAAG	1	A	+	a	4	27	0.444444	BrxX K681A/D684S
NZ_CP009273.1	1283473	1283479	GATAAG	1	A	+	a	4	23	0.695652	BrxX K681A/D684S
NZ_CP009273.1	1283602	1283608	GATAAG	1	A	+	a	4	26	0.730769	BrxX K681A/D684S
NZ_CP009273.1	1287023	1287029	GATAAG	1	A	+	a	4	23	0.347826	BrxX K681A/D684S
NZ_CP009273.1	1296935	1296941	GATAAG	1	A	+	a	4	23	0.826087	BrxX K681A/D684S
NZ_CP009273.1	1303851	1303857	GATAAG	1	A	+	a	4	11	0.636364	BrxX K681A/D684S
NZ_CP009273.1	1307033	1307039	GATAAG	1	A	+	a	4	16	0.8125	BrxX K681A/D684S
NZ_CP009273.1	1312080	1312086	GATAAG	1	A	+	a	4	24	0.708333	BrxX K681A/D684S
NZ_CP009273.1	1315951	1315957	GATAAG	1	A	+	a	4	22	0.409091	BrxX K681A/D684S
NZ_CP009273.1	1317151	1317157	GATAAG	1	A	+	a	4	24	0.5	BrxX K681A/D684S
NZ_CP009273.1	1320082	1320088	GATAAG	1	A	+	a	4	21	0.333333	BrxX K681A/D684S
NZ_CP009273.1	1329385	1329391	GATAAG	1	A	+	a	4	19	0.105263	BrxX K681A/D684S
NZ_CP009273.1	1337172	1337178	GATAAG	1	A	+	a	4	28	0.178571	BrxX K681A/D684S
NZ_CP009273.1	1343814	1343820	GATAAG	1	A	+	a	4	14	0.142857	BrxX K681A/D684S
NZ_CP009273.1	1347240	1347246	GATAAG	1	A	+	a	4	24	0.541667	BrxX K681A/D684S
NZ_CP009273.1	1358468	1358474	GATAAG	1	A	+	a	4	28	0.75	BrxX K681A/D684S
NZ_CP009273.1	1360577	1360583	GATAAG	1	A	+	a	4	28	0.0357143	BrxX K681A/D684S
NZ_CP009273.1	1361229	1361235	GATAAG	1	A	+	a	4	25	0.28	BrxX K681A/D684S
NZ_CP009273.1	1371151	1371157	GATAAG	1	A	+	a	4	25	0.88	BrxX K681A/D684S
NZ_CP009273.1	1377169	1377175	GATAAG	1	A	+	a	4	22	0.5	BrxX K681A/D684S
NZ_CP009273.1	1379114	1379120	GATAAG	1	A	+	a	4	21	0.47619	BrxX K681A/D684S
NZ_CP009273.1	1379360	1379366	GATAAG	1	A	+	a	4	21	0.571429	BrxX K681A/D684S
NZ_CP009273.1	1379651	1379657	GATAAG	1	A	+	a	4	22	0.636364	BrxX K681A/D684S
NZ_CP009273.1	1385893	1385899	GATAAG	1	A	+	a	4	18	0.0555556	BrxX K681A/D684S
NZ_CP009273.1	1392284	1392290	GATAAG	1	A	+	a	4	26	0.923077	BrxX K681A/D684S
NZ_CP009273.1	1394590	1394596	GATAAG	1	A	+	a	4	25	0.6	BrxX K681A/D684S
NZ_CP009273.1	1396735	1396741	GATAAG	1	A	+	a	4	22	0.363636	BrxX K681A/D684S
NZ_CP009273.1	1400457	1400463	GATAAG	1	A	+	a	4	25	0.68	BrxX K681A/D684S
NZ_CP009273.1	1424835	1424841	GATAAG	1	A	+	a	4	19	0.578947	BrxX K681A/D684S
NZ_CP009273.1	1424889	1424895	GATAAG	1	A	+	a	4	19	0.421053	BrxX K681A/D684S
NZ_CP009273.1	1428627	1428633	GATAAG	1	A	+	a	4	28	0.678571	BrxX K681A/D684S
NZ_CP009273.1	1429506	1429512	GATAAG	1	A	+	a	4	32	0.6875	BrxX K681A/D684S
NZ_CP009273.1	1430687	1430693	GATAAG	1	A	+	a	4	26	0.461538	BrxX K681A/D684S
NZ_CP009273.1	1433603	1433609	GATAAG	1	A	+	a	4	26	0.730769	BrxX K681A/D684S
NZ_CP009273.1	1443971	1443977	GATAAG	1	A	+	a	4	12	0.5	BrxX K681A/D684S
NZ_CP009273.1	1447501	1447507	GATAAG	1	A	+	a	4	20	0.4	BrxX K681A/D684S
NZ_CP009273.1	1447873	1447879	GATAAG	1	A	+	a	4	19	0.157895	BrxX K681A/D684S
NZ_CP009273.1	1461676	1461682	GATAAG	1	A	+	a	4	26	0.269231	BrxX K681A/D684S
NZ_CP009273.1	1465708	1465714	GATAAG	1	A	+	a	4	62	0.483871	BrxX K681A/D684S
NZ_CP009273.1	1466563	1466569	GATAAG	1	A	+	a	4	56	0.178571	BrxX K681A/D684S
NZ_CP009273.1	1472679	1472685	GATAAG	1	A	+	a	4	20	0.3	BrxX K681A/D684S
NZ_CP009273.1	1481178	1481184	GATAAG	1	A	+	a	4	29	0.827586	BrxX K681A/D684S
NZ_CP009273.1	1481477	1481483	GATAAG	1	A	+	a	4	29	0.275862	BrxX K681A/D684S
NZ_CP009273.1	1484772	1484778	GATAAG	1	A	+	a	4	27	0.037037	BrxX K681A/D684S
NZ_CP009273.1	1488190	1488196	GATAAG	1	A	+	a	4	41	0.902439	BrxX K681A/D684S
NZ_CP009273.1	1493188	1493194	GATAAG	1	A	+	a	4	58	0.293103	BrxX K681A/D684S
NZ_CP009273.1	1501028	1501034	GATAAG	1	A	+	a	4	26	0.346154	BrxX K681A/D684S
NZ_CP009273.1	1511382	1511388	GATAAG	1	A	+	a	4	21	0.52381	BrxX K681A/D684S
NZ_CP009273.1	1511529	1511535	GATAAG	1	A	+	a	4	22	0.636364	BrxX K681A/D684S
NZ_CP009273.1	1511726	1511732	GATAAG	1	A	+	a	4	20	0	BrxX K681A/D684S
NZ_CP009273.1	1515878	1515884	GATAAG	1	A	+	a	4	26	0.192308	BrxX K681A/D684S
NZ_CP009273.1	1525193	1525199	GATAAG	1	A	+	a	4	21	0.52381	BrxX K681A/D684S
NZ_CP009273.1	1525522	1525528	GATAAG	1	A	+	a	4	23	0.347826	BrxX K681A/D684S
NZ_CP009273.1	1525808	1525814	GATAAG	1	A	+	a	4	21	0	BrxX K681A/D684S
NZ_CP009273.1	1526423	1526429	GATAAG	1	A	+	a	4	19	0.526316	BrxX K681A/D684S
NZ_CP009273.1	1527110	1527116	GATAAG	1	A	+	a	4	20	0.25	BrxX K681A/D684S
NZ_CP009273.1	1527424	1527430	GATAAG	1	A	+	a	4	21	0.571429	BrxX K681A/D684S
NZ_CP009273.1	1530001	1530007	GATAAG	1	A	+	a	4	29	0.482759	BrxX K681A/D684S
NZ_CP009273.1	1533663	1533669	GATAAG	1	A	+	a	4	18	0.444444	BrxX K681A/D684S
NZ_CP009273.1	1538432	1538438	GATAAG	1	A	+	a	4	17	0.411765	BrxX K681A/D684S
NZ_CP009273.1	1539127	1539133	GATAAG	1	A	+	a	4	14	0.285714	BrxX K681A/D684S
NZ_CP009273.1	1545837	1545843	GATAAG	1	A	+	a	4	21	0.333333	BrxX K681A/D684S
NZ_CP009273.1	1546403	1546409	GATAAG	1	A	+	a	4	23	0.347826	BrxX K681A/D684S
NZ_CP009273.1	1546581	1546587	GATAAG	1	A	+	a	4	23	0.347826	BrxX K681A/D684S
NZ_CP009273.1	1556554	1556560	GATAAG	1	A	+	a	4	22	0.136364	BrxX K681A/D684S
NZ_CP009273.1	1557399	1557405	GATAAG	1	A	+	a	4	27	0.740741	BrxX K681A/D684S
NZ_CP009273.1	1557906	1557912	GATAAG	1	A	+	a	4	28	0.392857	BrxX K681A/D684S
NZ_CP009273.1	1565245	1565251	GATAAG	1	A	+	a	4	22	0.681818	BrxX K681A/D684S
NZ_CP009273.1	1567764	1567770	GATAAG	1	A	+	a	4	23	0.130435	BrxX K681A/D684S
NZ_CP009273.1	1577658	1577664	GATAAG	1	A	+	a	4	21	0.47619	BrxX K681A/D684S
NZ_CP009273.1	1580897	1580903	GATAAG	1	A	+	a	4	17	0.117647	BrxX K681A/D684S
NZ_CP009273.1	1584277	1584283	GATAAG	1	A	+	a	4	17	0.647059	BrxX K681A/D684S
NZ_CP009273.1	1584573	1584579	GATAAG	1	A	+	a	4	16	0.75	BrxX K681A/D684S
NZ_CP009273.1	1586762	1586768	GATAAG	1	A	+	a	4	23	0.73913	BrxX K681A/D684S
NZ_CP009273.1	1589658	1589664	GATAAG	1	A	+	a	4	22	0.318182	BrxX K681A/D684S
NZ_CP009273.1	1614413	1614419	GATAAG	1	A	+	a	4	18	0.333333	BrxX K681A/D684S
NZ_CP009273.1	1615789	1615795	GATAAG	1	A	+	a	4	20	0.55	BrxX K681A/D684S
NZ_CP009273.1	1619791	1619797	GATAAG	1	A	+	a	4	19	0.789474	BrxX K681A/D684S
NZ_CP009273.1	1625474	1625480	GATAAG	1	A	+	a	4	14	0	BrxX K681A/D684S
NZ_CP009273.1	1626698	1626704	GATAAG	1	A	+	a	4	14	0.285714	BrxX K681A/D684S
NZ_CP009273.1	1629719	1629725	GATAAG	1	A	+	a	4	13	0.769231	BrxX K681A/D684S
NZ_CP009273.1	1633546	1633552	GATAAG	1	A	+	a	4	18	0.5	BrxX K681A/D684S
NZ_CP009273.1	1634384	1634390	GATAAG	1	A	+	a	4	18	0.388889	BrxX K681A/D684S
NZ_CP009273.1	1643048	1643054	GATAAG	1	A	+	a	4	13	0.538462	BrxX K681A/D684S
NZ_CP009273.1	1648227	1648233	GATAAG	1	A	+	a	4	13	0.692308	BrxX K681A/D684S
NZ_CP009273.1	1650584	1650590	GATAAG	1	A	+	a	4	18	0.722222	BrxX K681A/D684S
NZ_CP009273.1	1654313	1654319	GATAAG	1	A	+	a	4	17	0.352941	BrxX K681A/D684S
NZ_CP009273.1	1655207	1655213	GATAAG	1	A	+	a	4	14	0.642857	BrxX K681A/D684S
NZ_CP009273.1	1660869	1660875	GATAAG	1	A	+	a	4	22	0.636364	BrxX K681A/D684S
NZ_CP009273.1	1676164	1676170	GATAAG	1	A	+	a	4	20	0.35	BrxX K681A/D684S
NZ_CP009273.1	1681483	1681489	GATAAG	1	A	+	a	4	30	0.5	BrxX K681A/D684S
NZ_CP009273.1	1685752	1685758	GATAAG	1	A	+	a	4	22	0.545455	BrxX K681A/D684S
NZ_CP009273.1	1686693	1686699	GATAAG	1	A	+	a	4	20	0.35	BrxX K681A/D684S
NZ_CP009273.1	1695205	1695211	GATAAG	1	A	+	a	4	24	0.666667	BrxX K681A/D684S
NZ_CP009273.1	1701661	1701667	GATAAG	1	A	+	a	4	14	0.285714	BrxX K681A/D684S
NZ_CP009273.1	1712068	1712074	GATAAG	1	A	+	a	4	18	0.333333	BrxX K681A/D684S
NZ_CP009273.1	1720190	1720196	GATAAG	1	A	+	a	4	18	0.111111	BrxX K681A/D684S
NZ_CP009273.1	1730289	1730295	GATAAG	1	A	+	a	4	21	0.761905	BrxX K681A/D684S
NZ_CP009273.1	1731890	1731896	GATAAG	1	A	+	a	4	37	0.648649	BrxX K681A/D684S
NZ_CP009273.1	1746200	1746206	GATAAG	1	A	+	a	4	43	0.395349	BrxX K681A/D684S
NZ_CP009273.1	1752946	1752952	GATAAG	1	A	+	a	4	39	0.641026	BrxX K681A/D684S
NZ_CP009273.1	1754701	1754707	GATAAG	1	A	+	a	4	37	0.72973	BrxX K681A/D684S
NZ_CP009273.1	1756638	1756644	GATAAG	1	A	+	a	4	28	0.357143	BrxX K681A/D684S
NZ_CP009273.1	1757800	1757806	GATAAG	1	A	+	a	4	27	0.407407	BrxX K681A/D684S
NZ_CP009273.1	1759025	1759031	GATAAG	1	A	+	a	4	22	0.0454545	BrxX K681A/D684S
NZ_CP009273.1	1759107	1759113	GATAAG	1	A	+	a	4	22	0.363636	BrxX K681A/D684S
NZ_CP009273.1	1766984	1766990	GATAAG	1	A	+	a	4	22	0.227273	BrxX K681A/D684S
NZ_CP009273.1	1773050	1773056	GATAAG	1	A	+	a	4	21	0.0952381	BrxX K681A/D684S
NZ_CP009273.1	1780843	1780849	GATAAG	1	A	+	a	4	22	0.318182	BrxX K681A/D684S
NZ_CP009273.1	1782838	1782844	GATAAG	1	A	+	a	4	18	0.666667	BrxX K681A/D684S
NZ_CP009273.1	1785876	1785882	GATAAG	1	A	+	a	4	14	0.642857	BrxX K681A/D684S
NZ_CP009273.1	1789028	1789034	GATAAG	1	A	+	a	4	27	0.925926	BrxX K681A/D684S
NZ_CP009273.1	1789103	1789109	GATAAG	1	A	+	a	4	26	0.384615	BrxX K681A/D684S
NZ_CP009273.1	1795782	1795788	GATAAG	1	A	+	a	4	32	0.1875	BrxX K681A/D684S
NZ_CP009273.1	1798269	1798275	GATAAG	1	A	+	a	4	24	0.125	BrxX K681A/D684S
NZ_CP009273.1	1799600	1799606	GATAAG	1	A	+	a	4	25	0.2	BrxX K681A/D684S
NZ_CP009273.1	1810518	1810524	GATAAG	1	A	+	a	4	12	0.0833333	BrxX K681A/D684S
NZ_CP009273.1	1811982	1811988	GATAAG	1	A	+	a	4	19	0.0526316	BrxX K681A/D684S
NZ_CP009273.1	1816542	1816548	GATAAG	1	A	+	a	4	20	0.75	BrxX K681A/D684S
NZ_CP009273.1	1838758	1838764	GATAAG	1	A	+	a	4	19	0.368421	BrxX K681A/D684S
NZ_CP009273.1	1840232	1840238	GATAAG	1	A	+	a	4	18	0.5	BrxX K681A/D684S
NZ_CP009273.1	1842317	1842323	GATAAG	1	A	+	a	4	19	0.105263	BrxX K681A/D684S
NZ_CP009273.1	1843672	1843678	GATAAG	1	A	+	a	4	23	0.695652	BrxX K681A/D684S
NZ_CP009273.1	1849299	1849305	GATAAG	1	A	+	a	4	25	0.44	BrxX K681A/D684S
NZ_CP009273.1	1851091	1851097	GATAAG	1	A	+	a	4	23	0.391304	BrxX K681A/D684S
NZ_CP009273.1	1852321	1852327	GATAAG	1	A	+	a	4	19	0.684211	BrxX K681A/D684S
NZ_CP009273.1	1853907	1853913	GATAAG	1	A	+	a	4	18	0.444444	BrxX K681A/D684S
NZ_CP009273.1	1853928	1853934	GATAAG	1	A	+	a	4	18	0.777778	BrxX K681A/D684S
NZ_CP009273.1	1860690	1860696	GATAAG	1	A	+	a	4	14	0.142857	BrxX K681A/D684S
NZ_CP009273.1	1866453	1866459	GATAAG	1	A	+	a	4	16	0.75	BrxX K681A/D684S
NZ_CP009273.1	1868349	1868355	GATAAG	1	A	+	a	4	19	0.105263	BrxX K681A/D684S
NZ_CP009273.1	1873998	1874004	GATAAG	1	A	+	a	4	21	0.571429	BrxX K681A/D684S
NZ_CP009273.1	1879155	1879161	GATAAG	1	A	+	a	4	16	0.4375	BrxX K681A/D684S
NZ_CP009273.1	1883157	1883163	GATAAG	1	A	+	a	4	31	0.516129	BrxX K681A/D684S
NZ_CP009273.1	1888380	1888386	GATAAG	1	A	+	a	4	16	0.0625	BrxX K681A/D684S
NZ_CP009273.1	1892451	1892457	GATAAG	1	A	+	a	4	20	0.9	BrxX K681A/D684S
NZ_CP009273.1	1894000	1894006	GATAAG	1	A	+	a	4	19	0.578947	BrxX K681A/D684S
NZ_CP009273.1	1897267	1897273	GATAAG	1	A	+	a	4	27	0.111111	BrxX K681A/D684S
NZ_CP009273.1	1897710	1897716	GATAAG	1	A	+	a	4	23	0.782609	BrxX K681A/D684S
NZ_CP009273.1	1902733	1902739	GATAAG	1	A	+	a	4	18	0	BrxX K681A/D684S
NZ_CP009273.1	1907107	1907113	GATAAG	1	A	+	a	4	12	0.666667	BrxX K681A/D684S
NZ_CP009273.1	1913620	1913626	GATAAG	1	A	+	a	4	26	0.269231	BrxX K681A/D684S
NZ_CP009273.1	1917079	1917085	GATAAG	1	A	+	a	4	22	0.545455	BrxX K681A/D684S
NZ_CP009273.1	1921277	1921283	GATAAG	1	A	+	a	4	21	0.761905	BrxX K681A/D684S
NZ_CP009273.1	1922498	1922504	GATAAG	1	A	+	a	4	13	0.769231	BrxX K681A/D684S
NZ_CP009273.1	1924118	1924124	GATAAG	1	A	+	a	4	24	0.541667	BrxX K681A/D684S
NZ_CP009273.1	1928791	1928797	GATAAG	1	A	+	a	4	25	0.6	BrxX K681A/D684S
NZ_CP009273.1	1929081	1929087	GATAAG	1	A	+	a	4	25	0.68	BrxX K681A/D684S
NZ_CP009273.1	1931742	1931748	GATAAG	1	A	+	a	4	27	0.703704	BrxX K681A/D684S
NZ_CP009273.1	1934465	1934471	GATAAG	1	A	+	a	4	33	0.636364	BrxX K681A/D684S
NZ_CP009273.1	1938125	1938131	GATAAG	1	A	+	a	4	28	0.321429	BrxX K681A/D684S
NZ_CP009273.1	1948762	1948768	GATAAG	1	A	+	a	4	26	0.153846	BrxX K681A/D684S
NZ_CP009273.1	1950096	1950102	GATAAG	1	A	+	a	4	24	0.166667	BrxX K681A/D684S
NZ_CP009273.1	1956159	1956165	GATAAG	1	A	+	a	4	24	0.583333	BrxX K681A/D684S
NZ_CP009273.1	1957040	1957046	GATAAG	1	A	+	a	4	30	0.4	BrxX K681A/D684S
NZ_CP009273.1	1958007	1958013	GATAAG	1	A	+	a	4	36	0.666667	BrxX K681A/D684S
NZ_CP009273.1	1970790	1970796	GATAAG	1	A	+	a	4	28	0.142857	BrxX K681A/D684S
NZ_CP009273.1	1971387	1971393	GATAAG	1	A	+	a	4	29	0.62069	BrxX K681A/D684S
NZ_CP009273.1	1972558	1972564	GATAAG	1	A	+	a	4	22	0.227273	BrxX K681A/D684S
NZ_CP009273.1	1972927	1972933	GATAAG	1	A	+	a	4	23	0.434783	BrxX K681A/D684S
NZ_CP009273.1	1973440	1973446	GATAAG	1	A	+	a	4	21	0.333333	BrxX K681A/D684S
NZ_CP009273.1	1975645	1975651	GATAAG	1	A	+	a	4	20	0.35	BrxX K681A/D684S
NZ_CP009273.1	1979704	1979710	GATAAG	1	A	+	a	4	21	0.666667	BrxX K681A/D684S
NZ_CP009273.1	1986247	1986253	GATAAG	1	A	+	a	4	28	0.642857	BrxX K681A/D684S
NZ_CP009273.1	1986792	1986798	GATAAG	1	A	+	a	4	31	0.741935	BrxX K681A/D684S
NZ_CP009273.1	1993712	1993718	GATAAG	1	A	+	a	4	33	0.727273	BrxX K681A/D684S
NZ_CP009273.1	1995526	1995532	GATAAG	1	A	+	a	4	33	0.212121	BrxX K681A/D684S
NZ_CP009273.1	2000449	2000455	GATAAG	1	A	+	a	4	42	0.52381	BrxX K681A/D684S
NZ_CP009273.1	2003968	2003974	GATAAG	1	A	+	a	4	52	0.615385	BrxX K681A/D684S
NZ_CP009273.1	2012028	2012034	GATAAG	1	A	+	a	4	38	0.578947	BrxX K681A/D684S
NZ_CP009273.1	2013064	2013070	GATAAG	1	A	+	a	4	31	0.516129	BrxX K681A/D684S
NZ_CP009273.1	2013112	2013118	GATAAG	1	A	+	a	4	32	0.53125	BrxX K681A/D684S
NZ_CP009273.1	2021588	2021594	GATAAG	1	A	+	a	4	27	0.185185	BrxX K681A/D684S
NZ_CP009273.1	2022722	2022728	GATAAG	1	A	+	a	4	25	0.28	BrxX K681A/D684S
NZ_CP009273.1	2032631	2032637	GATAAG	1	A	+	a	4	24	0.458333	BrxX K681A/D684S
NZ_CP009273.1	2034743	2034749	GATAAG	1	A	+	a	4	23	0	BrxX K681A/D684S
NZ_CP009273.1	2036759	2036765	GATAAG	1	A	+	a	4	20	0	BrxX K681A/D684S
NZ_CP009273.1	2036930	2036936	GATAAG	1	A	+	a	4	24	0.75	BrxX K681A/D684S
NZ_CP009273.1	2040341	2040347	GATAAG	1	A	+	a	4	21	0.809524	BrxX K681A/D684S
NZ_CP009273.1	2052217	2052223	GATAAG	1	A	+	a	4	11	0.181818	BrxX K681A/D684S
NZ_CP009273.1	2052681	2052687	GATAAG	1	A	+	a	4	12	0.583333	BrxX K681A/D684S
NZ_CP009273.1	2054584	2054590	GATAAG	1	A	+	a	4	17	0.529412	BrxX K681A/D684S
NZ_CP009273.1	2056731	2056737	GATAAG	1	A	+	a	4	23	0.782609	BrxX K681A/D684S
NZ_CP009273.1	2057020	2057026	GATAAG	1	A	+	a	4	23	0.565217	BrxX K681A/D684S
NZ_CP009273.1	2057567	2057573	GATAAG	1	A	+	a	4	25	0.28	BrxX K681A/D684S
NZ_CP009273.1	2060600	2060606	GATAAG	1	A	+	a	4	20	0.8	BrxX K681A/D684S
NZ_CP009273.1	2061568	2061574	GATAAG	1	A	+	a	4	23	0.391304	BrxX K681A/D684S
NZ_CP009273.1	2064833	2064839	GATAAG	1	A	+	a	4	26	0.0769231	BrxX K681A/D684S
NZ_CP009273.1	2065529	2065535	GATAAG	1	A	+	a	4	21	0.761905	BrxX K681A/D684S
NZ_CP009273.1	2072454	2072460	GATAAG	1	A	+	a	4	25	0.04	BrxX K681A/D684S
NZ_CP009273.1	2073817	2073823	GATAAG	1	A	+	a	4	16	0.125	BrxX K681A/D684S
NZ_CP009273.1	2075978	2075984	GATAAG	1	A	+	a	4	14	0.571429	BrxX K681A/D684S
NZ_CP009273.1	2082853	2082859	GATAAG	1	A	+	a	4	26	0.269231	BrxX K681A/D684S
NZ_CP009273.1	2083034	2083040	GATAAG	1	A	+	a	4	25	0.68	BrxX K681A/D684S
NZ_CP009273.1	2091849	2091855	GATAAG	1	A	+	a	4	25	0.76	BrxX K681A/D684S
NZ_CP009273.1	2093146	2093152	GATAAG	1	A	+	a	4	21	0.333333	BrxX K681A/D684S
NZ_CP009273.1	2096190	2096196	GATAAG	1	A	+	a	4	39	0.641026	BrxX K681A/D684S
NZ_CP009273.1	2102777	2102783	GATAAG	1	A	+	a	4	15	0.133333	BrxX K681A/D684S
NZ_CP009273.1	2103082	2103088	GATAAG	1	A	+	a	4	17	0.352941	BrxX K681A/D684S
NZ_CP009273.1	2105680	2105686	GATAAG	1	A	+	a	4	22	0.227273	BrxX K681A/D684S
NZ_CP009273.1	2105938	2105944	GATAAG	1	A	+	a	4	17	0.705882	BrxX K681A/D684S
NZ_CP009273.1	2112009	2112015	GATAAG	1	A	+	a	4	26	0.730769	BrxX K681A/D684S
NZ_CP009273.1	2112105	2112111	GATAAG	1	A	+	a	4	26	0.769231	BrxX K681A/D684S
NZ_CP009273.1	2116614	2116620	GATAAG	1	A	+	a	4	22	0.227273	BrxX K681A/D684S
NZ_CP009273.1	2137843	2137849	GATAAG	1	A	+	a	4	25	0.96	BrxX K681A/D684S
NZ_CP009273.1	2138108	2138114	GATAAG	1	A	+	a	4	27	0.851852	BrxX K681A/D684S
NZ_CP009273.1	2140138	2140144	GATAAG	1	A	+	a	4	23	0.782609	BrxX K681A/D684S
NZ_CP009273.1	2143779	2143785	GATAAG	1	A	+	a	4	24	0.625	BrxX K681A/D684S
NZ_CP009273.1	2162519	2162525	GATAAG	1	A	+	a	4	31	0.741935	BrxX K681A/D684S
NZ_CP009273.1	2163611	2163617	GATAAG	1	A	+	a	4	27	0.407407	BrxX K681A/D684S
NZ_CP009273.1	2164125	2164131	GATAAG	1	A	+	a	4	26	0.884615	BrxX K681A/D684S
NZ_CP009273.1	2165655	2165661	GATAAG	1	A	+	a	4	30	0.733333	BrxX K681A/D684S
NZ_CP009273.1	2168891	2168897	GATAAG	1	A	+	a	4	36	0.555556	BrxX K681A/D684S
NZ_CP009273.1	2170894	2170900	GATAAG	1	A	+	a	4	61	0.147541	BrxX K681A/D684S
NZ_CP009273.1	2182186	2182192	GATAAG	1	A	+	a	4	16	0.5625	BrxX K681A/D684S
NZ_CP009273.1	2182270	2182276	GATAAG	1	A	+	a	4	15	0.733333	BrxX K681A/D684S
NZ_CP009273.1	2182459	2182465	GATAAG	1	A	+	a	4	14	0.285714	BrxX K681A/D684S
NZ_CP009273.1	2206814	2206820	GATAAG	1	A	+	a	4	27	0.62963	BrxX K681A/D684S
NZ_CP009273.1	2210908	2210914	GATAAG	1	A	+	a	4	30	0.533333	BrxX K681A/D684S
NZ_CP009273.1	2216650	2216656	GATAAG	1	A	+	a	4	44	0.5	BrxX K681A/D684S
NZ_CP009273.1	2219871	2219877	GATAAG	1	A	+	a	4	47	0.829787	BrxX K681A/D684S
NZ_CP009273.1	2227364	2227370	GATAAG	1	A	+	a	4	14	0.714286	BrxX K681A/D684S
NZ_CP009273.1	2230844	2230850	GATAAG	1	A	+	a	4	19	0.736842	BrxX K681A/D684S
NZ_CP009273.1	2236346	2236352	GATAAG	1	A	+	a	4	19	0.263158	BrxX K681A/D684S
NZ_CP009273.1	2243582	2243588	GATAAG	1	A	+	a	4	21	0.761905	BrxX K681A/D684S
NZ_CP009273.1	2246345	2246351	GATAAG	1	A	+	a	4	29	0.689655	BrxX K681A/D684S
NZ_CP009273.1	2246618	2246624	GATAAG	1	A	+	a	4	27	0.703704	BrxX K681A/D684S
NZ_CP009273.1	2257566	2257572	GATAAG	1	A	+	a	4	34	0.882353	BrxX K681A/D684S
NZ_CP009273.1	2258546	2258552	GATAAG	1	A	+	a	4	25	0.36	BrxX K681A/D684S
NZ_CP009273.1	2260773	2260779	GATAAG	1	A	+	a	4	27	0.703704	BrxX K681A/D684S
NZ_CP009273.1	2267942	2267948	GATAAG	1	A	+	a	4	24	0.5	BrxX K681A/D684S
NZ_CP009273.1	2276373	2276379	GATAAG	1	A	+	a	4	21	0.761905	BrxX K681A/D684S
NZ_CP009273.1	2277384	2277390	GATAAG	1	A	+	a	4	21	0.619048	BrxX K681A/D684S
NZ_CP009273.1	2283358	2283364	GATAAG	1	A	+	a	4	22	0.545455	BrxX K681A/D684S
NZ_CP009273.1	2284751	2284757	GATAAG	1	A	+	a	4	29	0.517241	BrxX K681A/D684S
NZ_CP009273.1	2298129	2298135	GATAAG	1	A	+	a	4	27	0.777778	BrxX K681A/D684S
NZ_CP009273.1	2298242	2298248	GATAAG	1	A	+	a	4	24	0.875	BrxX K681A/D684S
NZ_CP009273.1	2298355	2298361	GATAAG	1	A	+	a	4	22	0.818182	BrxX K681A/D684S
NZ_CP009273.1	2298468	2298474	GATAAG	1	A	+	a	4	24	0.791667	BrxX K681A/D684S
NZ_CP009273.1	2301097	2301103	GATAAG	1	A	+	a	4	31	0.645161	BrxX K681A/D684S
NZ_CP009273.1	2301971	2301977	GATAAG	1	A	+	a	4	27	0.481481	BrxX K681A/D684S
NZ_CP009273.1	2302463	2302469	GATAAG	1	A	+	a	4	25	0.36	BrxX K681A/D684S
NZ_CP009273.1	2309838	2309844	GATAAG	1	A	+	a	4	23	0.173913	BrxX K681A/D684S
NZ_CP009273.1	2310320	2310326	GATAAG	1	A	+	a	4	25	0.28	BrxX K681A/D684S
NZ_CP009273.1	2310434	2310440	GATAAG	1	A	+	a	4	24	0.291667	BrxX K681A/D684S
NZ_CP009273.1	2313110	2313116	GATAAG	1	A	+	a	4	21	0.333333	BrxX K681A/D684S
NZ_CP009273.1	2314123	2314129	GATAAG	1	A	+	a	4	24	0.666667	BrxX K681A/D684S
NZ_CP009273.1	2321964	2321970	GATAAG	1	A	+	a	4	22	0.545455	BrxX K681A/D684S
NZ_CP009273.1	2323705	2323711	GATAAG	1	A	+	a	4	26	0.653846	BrxX K681A/D684S
NZ_CP009273.1	2325126	2325132	GATAAG	1	A	+	a	4	27	0.592593	BrxX K681A/D684S
NZ_CP009273.1	2329513	2329519	GATAAG	1	A	+	a	4	24	0.791667	BrxX K681A/D684S
NZ_CP009273.1	2333847	2333853	GATAAG	1	A	+	a	4	20	0.8	BrxX K681A/D684S
NZ_CP009273.1	2335292	2335298	GATAAG	1	A	+	a	4	25	0.72	BrxX K681A/D684S
NZ_CP009273.1	2340690	2340696	GATAAG	1	A	+	a	4	27	0.407407	BrxX K681A/D684S
NZ_CP009273.1	2340778	2340784	GATAAG	1	A	+	a	4	25	0.4	BrxX K681A/D684S
NZ_CP009273.1	2344093	2344099	GATAAG	1	A	+	a	4	16	0.75	BrxX K681A/D684S
NZ_CP009273.1	2345015	2345021	GATAAG	1	A	+	a	4	17	0.764706	BrxX K681A/D684S
NZ_CP009273.1	2345690	2345696	GATAAG	1	A	+	a	4	24	0.75	BrxX K681A/D684S
NZ_CP009273.1	2345783	2345789	GATAAG	1	A	+	a	4	23	0.695652	BrxX K681A/D684S
NZ_CP009273.1	2352983	2352989	GATAAG	1	A	+	a	4	30	0.533333	BrxX K681A/D684S
NZ_CP009273.1	2355916	2355922	GATAAG	1	A	+	a	4	25	0.92	BrxX K681A/D684S
NZ_CP009273.1	2357157	2357163	GATAAG	1	A	+	a	4	25	0.72	BrxX K681A/D684S
NZ_CP009273.1	2362572	2362578	GATAAG	1	A	+	a	4	27	0.259259	BrxX K681A/D684S
NZ_CP009273.1	2368013	2368019	GATAAG	1	A	+	a	4	23	0.73913	BrxX K681A/D684S
NZ_CP009273.1	2374913	2374919	GATAAG	1	A	+	a	4	17	0.764706	BrxX K681A/D684S
NZ_CP009273.1	2378300	2378306	GATAAG	1	A	+	a	4	13	0.615385	BrxX K681A/D684S
NZ_CP009273.1	2378493	2378499	GATAAG	1	A	+	a	4	14	0.857143	BrxX K681A/D684S
NZ_CP009273.1	2378538	2378544	GATAAG	1	A	+	a	4	15	0.0666667	BrxX K681A/D684S
NZ_CP009273.1	2382552	2382558	GATAAG	1	A	+	a	4	26	0.730769	BrxX K681A/D684S
NZ_CP009273.1	2398488	2398494	GATAAG	1	A	+	a	4	24	0.0833333	BrxX K681A/D684S
NZ_CP009273.1	2403186	2403192	GATAAG	1	A	+	a	4	21	0.619048	BrxX K681A/D684S
NZ_CP009273.1	2404168	2404174	GATAAG	1	A	+	a	4	22	0.590909	BrxX K681A/D684S
NZ_CP009273.1	2416142	2416148	GATAAG	1	A	+	a	4	27	0.555556	BrxX K681A/D684S
NZ_CP009273.1	2416627	2416633	GATAAG	1	A	+	a	4	26	0.576923	BrxX K681A/D684S
NZ_CP009273.1	2421971	2421977	GATAAG	1	A	+	a	4	17	0.941176	BrxX K681A/D684S
NZ_CP009273.1	2424463	2424469	GATAAG	1	A	+	a	4	19	0.473684	BrxX K681A/D684S
NZ_CP009273.1	2426363	2426369	GATAAG	1	A	+	a	4	19	0.0526316	BrxX K681A/D684S
NZ_CP009273.1	2432642	2432648	GATAAG	1	A	+	a	4	27	0.777778	BrxX K681A/D684S
NZ_CP009273.1	2432945	2432951	GATAAG	1	A	+	a	4	29	0.448276	BrxX K681A/D684S
NZ_CP009273.1	2437318	2437324	GATAAG	1	A	+	a	4	23	0.347826	BrxX K681A/D684S
NZ_CP009273.1	2437328	2437334	GATAAG	1	A	+	a	4	24	0.708333	BrxX K681A/D684S
NZ_CP009273.1	2441532	2441538	GATAAG	1	A	+	a	4	30	0.7	BrxX K681A/D684S
NZ_CP009273.1	2445637	2445643	GATAAG	1	A	+	a	4	20	0.5	BrxX K681A/D684S
NZ_CP009273.1	2454514	2454520	GATAAG	1	A	+	a	4	24	0.625	BrxX K681A/D684S
NZ_CP009273.1	2456928	2456934	GATAAG	1	A	+	a	4	17	0.117647	BrxX K681A/D684S
NZ_CP009273.1	2458203	2458209	GATAAG	1	A	+	a	4	12	0.75	BrxX K681A/D684S
NZ_CP009273.1	2460914	2460920	GATAAG	1	A	+	a	4	15	0.0666667	BrxX K681A/D684S
NZ_CP009273.1	2463386	2463392	GATAAG	1	A	+	a	4	14	0.214286	BrxX K681A/D684S
NZ_CP009273.1	2466459	2466465	GATAAG	1	A	+	a	4	18	0.222222	BrxX K681A/D684S
NZ_CP009273.1	2483677	2483683	GATAAG	1	A	+	a	4	19	0.421053	BrxX K681A/D684S
NZ_CP009273.1	2496604	2496610	GATAAG	1	A	+	a	4	25	0.72	BrxX K681A/D684S
NZ_CP009273.1	2504710	2504716	GATAAG	1	A	+	a	4	23	0.73913	BrxX K681A/D684S
NZ_CP009273.1	2504892	2504898	GATAAG	1	A	+	a	4	23	0.826087	BrxX K681A/D684S
NZ_CP009273.1	2505356	2505362	GATAAG	1	A	+	a	4	25	0.8	BrxX K681A/D684S
NZ_CP009273.1	2527706	2527712	GATAAG	1	A	+	a	4	17	0.823529	BrxX K681A/D684S
NZ_CP009273.1	2530686	2530692	GATAAG	1	A	+	a	4	19	0.789474	BrxX K681A/D684S
NZ_CP009273.1	2530934	2530940	GATAAG	1	A	+	a	4	20	0.4	BrxX K681A/D684S
NZ_CP009273.1	2531970	2531976	GATAAG	1	A	+	a	4	19	0.578947	BrxX K681A/D684S
NZ_CP009273.1	2542896	2542902	GATAAG	1	A	+	a	4	28	0.75	BrxX K681A/D684S
NZ_CP009273.1	2546575	2546581	GATAAG	1	A	+	a	4	34	0.323529	BrxX K681A/D684S
NZ_CP009273.1	2549353	2549359	GATAAG	1	A	+	a	4	34	0.382353	BrxX K681A/D684S
NZ_CP009273.1	2553503	2553509	GATAAG	1	A	+	a	4	58	0.0172414	BrxX K681A/D684S
NZ_CP009273.1	2558670	2558676	GATAAG	1	A	+	a	4	34	0.0294118	BrxX K681A/D684S
NZ_CP009273.1	2561551	2561557	GATAAG	1	A	+	a	4	27	0.851852	BrxX K681A/D684S
NZ_CP009273.1	2561651	2561657	GATAAG	1	A	+	a	4	27	0.851852	BrxX K681A/D684S
NZ_CP009273.1	2570317	2570323	GATAAG	1	A	+	a	4	28	0.857143	BrxX K681A/D684S
NZ_CP009273.1	2573696	2573702	GATAAG	1	A	+	a	4	19	0.526316	BrxX K681A/D684S
NZ_CP009273.1	2574914	2574920	GATAAG	1	A	+	a	4	23	0.652174	BrxX K681A/D684S
NZ_CP009273.1	2577386	2577392	GATAAG	1	A	+	a	4	29	0.689655	BrxX K681A/D684S
NZ_CP009273.1	2581628	2581634	GATAAG	1	A	+	a	4	27	0.518519	BrxX K681A/D684S
NZ_CP009273.1	2586267	2586273	GATAAG	1	A	+	a	4	25	0.36	BrxX K681A/D684S
NZ_CP009273.1	2586344	2586350	GATAAG	1	A	+	a	4	24	0.958333	BrxX K681A/D684S
NZ_CP009273.1	2589500	2589506	GATAAG	1	A	+	a	4	23	0.608696	BrxX K681A/D684S
NZ_CP009273.1	2611393	2611399	GATAAG	1	A	+	a	4	27	0.703704	BrxX K681A/D684S
NZ_CP009273.1	2613314	2613320	GATAAG	1	A	+	a	4	25	0.72	BrxX K681A/D684S
NZ_CP009273.1	2634586	2634592	GATAAG	1	A	+	a	4	28	0.178571	BrxX K681A/D684S
NZ_CP009273.1	2640143	2640149	GATAAG	1	A	+	a	4	27	0.740741	BrxX K681A/D684S
NZ_CP009273.1	2643482	2643488	GATAAG	1	A	+	a	4	26	0.769231	BrxX K681A/D684S
NZ_CP009273.1	2646110	2646116	GATAAG	1	A	+	a	4	31	0.967742	BrxX K681A/D684S
NZ_CP009273.1	2648399	2648405	GATAAG	1	A	+	a	4	31	0.548387	BrxX K681A/D684S
NZ_CP009273.1	2649284	2649290	GATAAG	1	A	+	a	4	28	0.821429	BrxX K681A/D684S
NZ_CP009273.1	2651978	2651984	GATAAG	1	A	+	a	4	35	0.628571	BrxX K681A/D684S
NZ_CP009273.1	2655366	2655372	GATAAG	1	A	+	a	4	41	0.195122	BrxX K681A/D684S
NZ_CP009273.1	2655722	2655728	GATAAG	1	A	+	a	4	37	0.621622	BrxX K681A/D684S
NZ_CP009273.1	2655813	2655819	GATAAG	1	A	+	a	4	32	0.46875	BrxX K681A/D684S
NZ_CP009273.1	2655904	2655910	GATAAG	1	A	+	a	4	31	0.612903	BrxX K681A/D684S
NZ_CP009273.1	2663086	2663092	GATAAG	1	A	+	a	4	26	0.192308	BrxX K681A/D684S
NZ_CP009273.1	2664056	2664062	GATAAG	1	A	+	a	4	24	0.833333	BrxX K681A/D684S
NZ_CP009273.1	2668027	2668033	GATAAG	1	A	+	a	4	23	0.73913	BrxX K681A/D684S
NZ_CP009273.1	2669506	2669512	GATAAG	1	A	+	a	4	24	0.375	BrxX K681A/D684S
NZ_CP009273.1	2673685	2673691	GATAAG	1	A	+	a	4	25	0.76	BrxX K681A/D684S
NZ_CP009273.1	2675071	2675077	GATAAG	1	A	+	a	4	20	0.6	BrxX K681A/D684S
NZ_CP009273.1	2677547	2677553	GATAAG	1	A	+	a	4	23	0.565217	BrxX K681A/D684S
NZ_CP009273.1	2691483	2691489	GATAAG	1	A	+	a	4	25	0.2	BrxX K681A/D684S
NZ_CP009273.1	2693126	2693132	GATAAG	1	A	+	a	4	24	0.291667	BrxX K681A/D684S
NZ_CP009273.1	2693849	2693855	GATAAG	1	A	+	a	4	28	0.642857	BrxX K681A/D684S
NZ_CP009273.1	2696899	2696905	GATAAG	1	A	+	a	4	23	0.826087	BrxX K681A/D684S
NZ_CP009273.1	2699853	2699859	GATAAG	1	A	+	a	4	38	0.842105	BrxX K681A/D684S
NZ_CP009273.1	2700884	2700890	GATAAG	1	A	+	a	4	30	0.3	BrxX K681A/D684S
NZ_CP009273.1	2701768	2701774	GATAAG	1	A	+	a	4	29	0.793103	BrxX K681A/D684S
NZ_CP009273.1	2702804	2702810	GATAAG	1	A	+	a	4	34	0.705882	BrxX K681A/D684S
NZ_CP009273.1	2707713	2707719	GATAAG	1	A	+	a	4	59	0.457627	BrxX K681A/D684S
NZ_CP009273.1	2710637	2710643	GATAAG	1	A	+	a	4	43	0.72093	BrxX K681A/D684S
NZ_CP009273.1	2712061	2712067	GATAAG	1	A	+	a	4	30	0.366667	BrxX K681A/D684S
NZ_CP009273.1	2717177	2717183	GATAAG	1	A	+	a	4	28	0.392857	BrxX K681A/D684S
NZ_CP009273.1	2723397	2723403	GATAAG	1	A	+	a	4	66	0.757576	BrxX K681A/D684S
NZ_CP009273.1	2727711	2727717	GATAAG	1	A	+	a	4	31	0.193548	BrxX K681A/D684S
NZ_CP009273.1	2736026	2736032	GATAAG	1	A	+	a	4	12	0.833333	BrxX K681A/D684S
NZ_CP009273.1	2742317	2742323	GATAAG	1	A	+	a	4	28	0.821429	BrxX K681A/D684S
NZ_CP009273.1	2748002	2748008	GATAAG	1	A	+	a	4	30	0.733333	BrxX K681A/D684S
NZ_CP009273.1	2751188	2751194	GATAAG	1	A	+	a	4	55	0.0727273	BrxX K681A/D684S
NZ_CP009273.1	2754130	2754136	GATAAG	1	A	+	a	4	22	0.5	BrxX K681A/D684S
NZ_CP009273.1	2770107	2770113	GATAAG	1	A	+	a	4	19	0.421053	BrxX K681A/D684S
NZ_CP009273.1	2774414	2774420	GATAAG	1	A	+	a	4	19	0.421053	BrxX K681A/D684S
NZ_CP009273.1	2787435	2787441	GATAAG	1	A	+	a	4	27	0.592593	BrxX K681A/D684S
NZ_CP009273.1	2791373	2791379	GATAAG	1	A	+	a	4	25	0.36	BrxX K681A/D684S
NZ_CP009273.1	2800787	2800793	GATAAG	1	A	+	a	4	22	0.0454545	BrxX K681A/D684S
NZ_CP009273.1	2800847	2800853	GATAAG	1	A	+	a	4	22	0.227273	BrxX K681A/D684S
NZ_CP009273.1	2801497	2801503	GATAAG	1	A	+	a	4	22	0.772727	BrxX K681A/D684S
NZ_CP009273.1	2802480	2802486	GATAAG	1	A	+	a	4	20	0.6	BrxX K681A/D684S
NZ_CP009273.1	2802913	2802919	GATAAG	1	A	+	a	4	18	0.722222	BrxX K681A/D684S
NZ_CP009273.1	2809209	2809215	GATAAG	1	A	+	a	4	22	0.5	BrxX K681A/D684S
NZ_CP009273.1	2815457	2815463	GATAAG	1	A	+	a	4	31	0.354839	BrxX K681A/D684S
NZ_CP009273.1	2823080	2823086	GATAAG	1	A	+	a	4	17	0.529412	BrxX K681A/D684S
NZ_CP009273.1	2828481	2828487	GATAAG	1	A	+	a	4	18	0.888889	BrxX K681A/D684S
NZ_CP009273.1	2831972	2831978	GATAAG	1	A	+	a	4	24	0.125	BrxX K681A/D684S
NZ_CP009273.1	2835839	2835845	GATAAG	1	A	+	a	4	27	0.407407	BrxX K681A/D684S
NZ_CP009273.1	2836108	2836114	GATAAG	1	A	+	a	4	32	0.3125	BrxX K681A/D684S
NZ_CP009273.1	2838056	2838062	GATAAG	1	A	+	a	4	23	0.565217	BrxX K681A/D684S
NZ_CP009273.1	2856868	2856874	GATAAG	1	A	+	a	4	33	0.787879	BrxX K681A/D684S
NZ_CP009273.1	2860550	2860556	GATAAG	1	A	+	a	4	22	0.636364	BrxX K681A/D684S
NZ_CP009273.1	2863649	2863655	GATAAG	1	A	+	a	4	12	0.666667	BrxX K681A/D684S
NZ_CP009273.1	2870884	2870890	GATAAG	1	A	+	a	4	24	0.708333	BrxX K681A/D684S
NZ_CP009273.1	2873026	2873032	GATAAG	1	A	+	a	4	24	0.416667	BrxX K681A/D684S
NZ_CP009273.1	2874497	2874503	GATAAG	1	A	+	a	4	19	0.578947	BrxX K681A/D684S
NZ_CP009273.1	2885936	2885942	GATAAG	1	A	+	a	4	26	0.192308	BrxX K681A/D684S
NZ_CP009273.1	2886992	2886998	GATAAG	1	A	+	a	4	32	0.71875	BrxX K681A/D684S
NZ_CP009273.1	2887911	2887917	GATAAG	1	A	+	a	4	31	0.741935	BrxX K681A/D684S
NZ_CP009273.1	2895746	2895752	GATAAG	1	A	+	a	4	23	0.869565	BrxX K681A/D684S
NZ_CP009273.1	2901899	2901905	GATAAG	1	A	+	a	4	17	0.764706	BrxX K681A/D684S
NZ_CP009273.1	2926573	2926579	GATAAG	1	A	+	a	4	18	0.166667	BrxX K681A/D684S
NZ_CP009273.1	2930788	2930794	GATAAG	1	A	+	a	4	21	0.809524	BrxX K681A/D684S
NZ_CP009273.1	2931093	2931099	GATAAG	1	A	+	a	4	19	0.684211	BrxX K681A/D684S
NZ_CP009273.1	2935565	2935571	GATAAG	1	A	+	a	4	22	0.727273	BrxX K681A/D684S
NZ_CP009273.1	2938360	2938366	GATAAG	1	A	+	a	4	31	0.709677	BrxX K681A/D684S
NZ_CP009273.1	2939021	2939027	GATAAG	1	A	+	a	4	28	0.357143	BrxX K681A/D684S
NZ_CP009273.1	2939325	2939331	GATAAG	1	A	+	a	4	27	0.740741	BrxX K681A/D684S
NZ_CP009273.1	2946266	2946272	GATAAG	1	A	+	a	4	27	0.555556	BrxX K681A/D684S
NZ_CP009273.1	2955018	2955024	GATAAG	1	A	+	a	4	27	0.666667	BrxX K681A/D684S
NZ_CP009273.1	2958300	2958306	GATAAG	1	A	+	a	4	23	0.826087	BrxX K681A/D684S
NZ_CP009273.1	2961822	2961828	GATAAG	1	A	+	a	4	17	0.235294	BrxX K681A/D684S
NZ_CP009273.1	2971561	2971567	GATAAG	1	A	+	a	4	21	0.666667	BrxX K681A/D684S
NZ_CP009273.1	2972269	2972275	GATAAG	1	A	+	a	4	28	0.464286	BrxX K681A/D684S
NZ_CP009273.1	2978012	2978018	GATAAG	1	A	+	a	4	16	0.5	BrxX K681A/D684S
NZ_CP009273.1	2987483	2987489	GATAAG	1	A	+	a	4	36	0.0555556	BrxX K681A/D684S
NZ_CP009273.1	2991430	2991436	GATAAG	1	A	+	a	4	26	0.692308	BrxX K681A/D684S
NZ_CP009273.1	3003148	3003154	GATAAG	1	A	+	a	4	18	0.666667	BrxX K681A/D684S
NZ_CP009273.1	3005892	3005898	GATAAG	1	A	+	a	4	24	0.333333	BrxX K681A/D684S
NZ_CP009273.1	3009157	3009163	GATAAG	1	A	+	a	4	18	0.777778	BrxX K681A/D684S
NZ_CP009273.1	3017615	3017621	GATAAG	1	A	+	a	4	26	0.692308	BrxX K681A/D684S
NZ_CP009273.1	3029678	3029684	GATAAG	1	A	+	a	4	19	0.315789	BrxX K681A/D684S
NZ_CP009273.1	3035758	3035764	GATAAG	1	A	+	a	4	21	0.714286	BrxX K681A/D684S
NZ_CP009273.1	3040440	3040446	GATAAG	1	A	+	a	4	22	0.863636	BrxX K681A/D684S
NZ_CP009273.1	3044518	3044524	GATAAG	1	A	+	a	4	18	0.666667	BrxX K681A/D684S
NZ_CP009273.1	3046078	3046084	GATAAG	1	A	+	a	4	25	0.72	BrxX K681A/D684S
NZ_CP009273.1	3056331	3056337	GATAAG	1	A	+	a	4	30	0.733333	BrxX K681A/D684S
NZ_CP009273.1	3058829	3058835	GATAAG	1	A	+	a	4	22	0.772727	BrxX K681A/D684S
NZ_CP009273.1	3060222	3060228	GATAAG	1	A	+	a	4	28	0.75	BrxX K681A/D684S
NZ_CP009273.1	3063438	3063444	GATAAG	1	A	+	a	4	39	0.384615	BrxX K681A/D684S
NZ_CP009273.1	3063503	3063509	GATAAG	1	A	+	a	4	38	0.526316	BrxX K681A/D684S
NZ_CP009273.1	3063672	3063678	GATAAG	1	A	+	a	4	39	0.589744	BrxX K681A/D684S
NZ_CP009273.1	3067190	3067196	GATAAG	1	A	+	a	4	23	0.826087	BrxX K681A/D684S
NZ_CP009273.1	3070349	3070355	GATAAG	1	A	+	a	4	29	0.62069	BrxX K681A/D684S
NZ_CP009273.1	3074039	3074045	GATAAG	1	A	+	a	4	21	0.761905	BrxX K681A/D684S
NZ_CP009273.1	3076056	3076062	GATAAG	1	A	+	a	4	23	0.608696	BrxX K681A/D684S
NZ_CP009273.1	3076169	3076175	GATAAG	1	A	+	a	4	26	0.807692	BrxX K681A/D684S
NZ_CP009273.1	3077307	3077313	GATAAG	1	A	+	a	4	24	0.583333	BrxX K681A/D684S
NZ_CP009273.1	3087380	3087386	GATAAG	1	A	+	a	4	19	0.684211	BrxX K681A/D684S
NZ_CP009273.1	3087429	3087435	GATAAG	1	A	+	a	4	20	0.85	BrxX K681A/D684S
NZ_CP009273.1	3091540	3091546	GATAAG	1	A	+	a	4	39	0.25641	BrxX K681A/D684S
NZ_CP009273.1	3091827	3091833	GATAAG	1	A	+	a	4	37	0.513514	BrxX K681A/D684S
NZ_CP009273.1	3095112	3095118	GATAAG	1	A	+	a	4	48	0.854167	BrxX K681A/D684S
NZ_CP009273.1	3096282	3096288	GATAAG	1	A	+	a	4	33	0.757576	BrxX K681A/D684S
NZ_CP009273.1	3098727	3098733	GATAAG	1	A	+	a	4	30	0.2	BrxX K681A/D684S
NZ_CP009273.1	3100557	3100563	GATAAG	1	A	+	a	4	24	0.916667	BrxX K681A/D684S
NZ_CP009273.1	3102725	3102731	GATAAG	1	A	+	a	4	21	0.47619	BrxX K681A/D684S
NZ_CP009273.1	3107819	3107825	GATAAG	1	A	+	a	4	25	0.2	BrxX K681A/D684S
NZ_CP009273.1	3115132	3115138	GATAAG	1	A	+	a	4	29	0.724138	BrxX K681A/D684S
NZ_CP009273.1	3130453	3130459	GATAAG	1	A	+	a	4	26	0.230769	BrxX K681A/D684S
NZ_CP009273.1	3131130	3131136	GATAAG	1	A	+	a	4	28	0.714286	BrxX K681A/D684S
NZ_CP009273.1	3131524	3131530	GATAAG	1	A	+	a	4	24	0.375	BrxX K681A/D684S
NZ_CP009273.1	3132655	3132661	GATAAG	1	A	+	a	4	25	0.96	BrxX K681A/D684S
NZ_CP009273.1	3132934	3132940	GATAAG	1	A	+	a	4	25	0.84	BrxX K681A/D684S
NZ_CP009273.1	3132987	3132993	GATAAG	1	A	+	a	4	25	0.96	BrxX K681A/D684S
NZ_CP009273.1	3136713	3136719	GATAAG	1	A	+	a	4	23	0.869565	BrxX K681A/D684S
NZ_CP009273.1	3143752	3143758	GATAAG	1	A	+	a	4	30	0.4	BrxX K681A/D684S
NZ_CP009273.1	3144033	3144039	GATAAG	1	A	+	a	4	29	0.344828	BrxX K681A/D684S
NZ_CP009273.1	3165354	3165360	GATAAG	1	A	+	a	4	20	0	BrxX K681A/D684S
NZ_CP009273.1	3167942	3167948	GATAAG	1	A	+	a	4	27	0.481481	BrxX K681A/D684S
NZ_CP009273.1	3179369	3179375	GATAAG	1	A	+	a	4	25	0.32	BrxX K681A/D684S
NZ_CP009273.1	3189034	3189040	GATAAG	1	A	+	a	4	17	0.294118	BrxX K681A/D684S
NZ_CP009273.1	3190885	3190891	GATAAG	1	A	+	a	4	24	0.666667	BrxX K681A/D684S
NZ_CP009273.1	3196558	3196564	GATAAG	1	A	+	a	4	22	0.5	BrxX K681A/D684S
NZ_CP009273.1	3199635	3199641	GATAAG	1	A	+	a	4	30	0.666667	BrxX K681A/D684S
NZ_CP009273.1	3206043	3206049	GATAAG	1	A	+	a	4	24	0.0833333	BrxX K681A/D684S
NZ_CP009273.1	3209963	3209969	GATAAG	1	A	+	a	4	20	0.1	BrxX K681A/D684S
NZ_CP009273.1	3210853	3210859	GATAAG	1	A	+	a	4	19	0.421053	BrxX K681A/D684S
NZ_CP009273.1	3214768	3214774	GATAAG	1	A	+	a	4	18	0.611111	BrxX K681A/D684S
NZ_CP009273.1	3222290	3222296	GATAAG	1	A	+	a	4	23	0.217391	BrxX K681A/D684S
NZ_CP009273.1	3224764	3224770	GATAAG	1	A	+	a	4	25	0.72	BrxX K681A/D684S
NZ_CP009273.1	3228056	3228062	GATAAG	1	A	+	a	4	23	0.73913	BrxX K681A/D684S
NZ_CP009273.1	3232883	3232889	GATAAG	1	A	+	a	4	29	0.482759	BrxX K681A/D684S
NZ_CP009273.1	3242618	3242624	GATAAG	1	A	+	a	4	26	0.115385	BrxX K681A/D684S
NZ_CP009273.1	3245159	3245165	GATAAG	1	A	+	a	4	22	0.409091	BrxX K681A/D684S
NZ_CP009273.1	3245500	3245506	GATAAG	1	A	+	a	4	22	0.636364	BrxX K681A/D684S
NZ_CP009273.1	3250633	3250639	GATAAG	1	A	+	a	4	21	0.0952381	BrxX K681A/D684S
NZ_CP009273.1	3251530	3251536	GATAAG	1	A	+	a	4	26	0.115385	BrxX K681A/D684S
NZ_CP009273.1	3254975	3254981	GATAAG	1	A	+	a	4	22	0.772727	BrxX K681A/D684S
NZ_CP009273.1	3256882	3256888	GATAAG	1	A	+	a	4	19	0.210526	BrxX K681A/D684S
NZ_CP009273.1	3257487	3257493	GATAAG	1	A	+	a	4	17	0	BrxX K681A/D684S
NZ_CP009273.1	3261031	3261037	GATAAG	1	A	+	a	4	16	0.1875	BrxX K681A/D684S
NZ_CP009273.1	3263152	3263158	GATAAG	1	A	+	a	4	21	0.666667	BrxX K681A/D684S
NZ_CP009273.1	3263249	3263255	GATAAG	1	A	+	a	4	21	0.190476	BrxX K681A/D684S
NZ_CP009273.1	3263362	3263368	GATAAG	1	A	+	a	4	20	0.4	BrxX K681A/D684S
NZ_CP009273.1	3263475	3263481	GATAAG	1	A	+	a	4	21	0.238095	BrxX K681A/D684S
NZ_CP009273.1	3263588	3263594	GATAAG	1	A	+	a	4	21	0.0952381	BrxX K681A/D684S
NZ_CP009273.1	3280771	3280777	GATAAG	1	A	+	a	4	20	0.4	BrxX K681A/D684S
NZ_CP009273.1	3280913	3280919	GATAAG	1	A	+	a	4	21	0	BrxX K681A/D684S
NZ_CP009273.1	3290415	3290421	GATAAG	1	A	+	a	4	19	0.684211	BrxX K681A/D684S
NZ_CP009273.1	3297870	3297876	GATAAG	1	A	+	a	4	18	0.722222	BrxX K681A/D684S
NZ_CP009273.1	3297915	3297921	GATAAG	1	A	+	a	4	19	0.736842	BrxX K681A/D684S
NZ_CP009273.1	3306618	3306624	GATAAG	1	A	+	a	4	23	0.478261	BrxX K681A/D684S
NZ_CP009273.1	3314626	3314632	GATAAG	1	A	+	a	4	16	0.75	BrxX K681A/D684S
NZ_CP009273.1	3316867	3316873	GATAAG	1	A	+	a	4	28	0.714286	BrxX K681A/D684S
NZ_CP009273.1	3317170	3317176	GATAAG	1	A	+	a	4	30	0.733333	BrxX K681A/D684S
NZ_CP009273.1	3318292	3318298	GATAAG	1	A	+	a	4	24	0.166667	BrxX K681A/D684S
NZ_CP009273.1	3321758	3321764	GATAAG	1	A	+	a	4	19	0.526316	BrxX K681A/D684S
NZ_CP009273.1	3323895	3323901	GATAAG	1	A	+	a	4	23	0.391304	BrxX K681A/D684S
NZ_CP009273.1	3324942	3324948	GATAAG	1	A	+	a	4	20	0.5	BrxX K681A/D684S
NZ_CP009273.1	3330429	3330435	GATAAG	1	A	+	a	4	27	0.037037	BrxX K681A/D684S
NZ_CP009273.1	3336452	3336458	GATAAG	1	A	+	a	4	31	0.612903	BrxX K681A/D684S
NZ_CP009273.1	3337152	3337158	GATAAG	1	A	+	a	4	28	0.321429	BrxX K681A/D684S
NZ_CP009273.1	3338693	3338699	GATAAG	1	A	+	a	4	19	0.210526	BrxX K681A/D684S
NZ_CP009273.1	3339516	3339522	GATAAG	1	A	+	a	4	20	0.55	BrxX K681A/D684S
NZ_CP009273.1	3339765	3339771	GATAAG	1	A	+	a	4	20	0.65	BrxX K681A/D684S
NZ_CP009273.1	3347682	3347688	GATAAG	1	A	+	a	4	24	0.708333	BrxX K681A/D684S
NZ_CP009273.1	3347855	3347861	GATAAG	1	A	+	a	4	24	0.5	BrxX K681A/D684S
NZ_CP009273.1	3349178	3349184	GATAAG	1	A	+	a	4	20	0.75	BrxX K681A/D684S
NZ_CP009273.1	3359875	3359881	GATAAG	1	A	+	a	4	23	0.826087	BrxX K681A/D684S
NZ_CP009273.1	3360979	3360985	GATAAG	1	A	+	a	4	24	0.833333	BrxX K681A/D684S
NZ_CP009273.1	3363572	3363578	GATAAG	1	A	+	a	4	24	0.75	BrxX K681A/D684S
NZ_CP009273.1	3376218	3376224	GATAAG	1	A	+	a	4	24	0.0833333	BrxX K681A/D684S
NZ_CP009273.1	3376293	3376299	GATAAG	1	A	+	a	4	21	0.761905	BrxX K681A/D684S
NZ_CP009273.1	3376572	3376578	GATAAG	1	A	+	a	4	23	0.652174	BrxX K681A/D684S
NZ_CP009273.1	3377402	3377408	GATAAG	1	A	+	a	4	28	0.0357143	BrxX K681A/D684S
NZ_CP009273.1	3380778	3380784	GATAAG	1	A	+	a	4	25	0.72	BrxX K681A/D684S
NZ_CP009273.1	3383700	3383706	GATAAG	1	A	+	a	4	26	0.730769	BrxX K681A/D684S
NZ_CP009273.1	3385492	3385498	GATAAG	1	A	+	a	4	25	0.48	BrxX K681A/D684S
NZ_CP009273.1	3385583	3385589	GATAAG	1	A	+	a	4	24	0.5	BrxX K681A/D684S
NZ_CP009273.1	3385674	3385680	GATAAG	1	A	+	a	4	24	0.5	BrxX K681A/D684S
NZ_CP009273.1	3387273	3387279	GATAAG	1	A	+	a	4	31	0.580645	BrxX K681A/D684S
NZ_CP009273.1	3390589	3390595	GATAAG	1	A	+	a	4	24	0.583333	BrxX K681A/D684S
NZ_CP009273.1	3393767	3393773	GATAAG	1	A	+	a	4	32	0.6875	BrxX K681A/D684S
NZ_CP009273.1	3395321	3395327	GATAAG	1	A	+	a	4	21	0.428571	BrxX K681A/D684S
NZ_CP009273.1	3395482	3395488	GATAAG	1	A	+	a	4	22	0.545455	BrxX K681A/D684S
NZ_CP009273.1	3398477	3398483	GATAAG	1	A	+	a	4	20	0.2	BrxX K681A/D684S
NZ_CP009273.1	3407297	3407303	GATAAG	1	A	+	a	4	26	0.653846	BrxX K681A/D684S
NZ_CP009273.1	3409657	3409663	GATAAG	1	A	+	a	4	23	0.826087	BrxX K681A/D684S
NZ_CP009273.1	3421002	3421008	GATAAG	1	A	+	a	4	28	0.857143	BrxX K681A/D684S
NZ_CP009273.1	3423822	3423828	GATAAG	1	A	+	a	4	33	0.121212	BrxX K681A/D684S
NZ_CP009273.1	3425033	3425039	GATAAG	1	A	+	a	4	44	0.272727	BrxX K681A/D684S
NZ_CP009273.1	3427559	3427565	GATAAG	1	A	+	a	4	69	0.449275	BrxX K681A/D684S
NZ_CP009273.1	3430200	3430206	GATAAG	1	A	+	a	4	46	0.586957	BrxX K681A/D684S
NZ_CP009273.1	3432909	3432915	GATAAG	1	A	+	a	4	34	0.705882	BrxX K681A/D684S
NZ_CP009273.1	3434628	3434634	GATAAG	1	A	+	a	4	27	0.111111	BrxX K681A/D684S
NZ_CP009273.1	3436232	3436238	GATAAG	1	A	+	a	4	26	0.192308	BrxX K681A/D684S
NZ_CP009273.1	3443644	3443650	GATAAG	1	A	+	a	4	24	0.375	BrxX K681A/D684S
NZ_CP009273.1	3450431	3450437	GATAAG	1	A	+	a	4	27	0.592593	BrxX K681A/D684S
NZ_CP009273.1	3452384	3452390	GATAAG	1	A	+	a	4	22	0.818182	BrxX K681A/D684S
NZ_CP009273.1	3453109	3453115	GATAAG	1	A	+	a	4	21	0.714286	BrxX K681A/D684S
NZ_CP009273.1	3454393	3454399	GATAAG	1	A	+	a	4	22	0.772727	BrxX K681A/D684S
NZ_CP009273.1	3454501	3454507	GATAAG	1	A	+	a	4	19	0.842105	BrxX K681A/D684S
NZ_CP009273.1	3467184	3467190	GATAAG	1	A	+	a	4	22	0.590909	BrxX K681A/D684S
NZ_CP009273.1	3474613	3474619	GATAAG	1	A	+	a	4	22	0.272727	BrxX K681A/D684S
NZ_CP009273.1	3482269	3482275	GATAAG	1	A	+	a	4	24	0.75	BrxX K681A/D684S
NZ_CP009273.1	3488107	3488113	GATAAG	1	A	+	a	4	28	0.321429	BrxX K681A/D684S
NZ_CP009273.1	3492887	3492893	GATAAG	1	A	+	a	4	29	0.0344828	BrxX K681A/D684S
NZ_CP009273.1	3498152	3498158	GATAAG	1	A	+	a	4	25	0.56	BrxX K681A/D684S
NZ_CP009273.1	3505060	3505066	GATAAG	1	A	+	a	4	18	0.277778	BrxX K681A/D684S
NZ_CP009273.1	3505749	3505755	GATAAG	1	A	+	a	4	18	0.777778	BrxX K681A/D684S
NZ_CP009273.1	3505933	3505939	GATAAG	1	A	+	a	4	18	0.833333	BrxX K681A/D684S
NZ_CP009273.1	3510730	3510736	GATAAG	1	A	+	a	4	29	0.827586	BrxX K681A/D684S
NZ_CP009273.1	3526380	3526386	GATAAG	1	A	+	a	4	25	0.8	BrxX K681A/D684S
NZ_CP009273.1	3529133	3529139	GATAAG	1	A	+	a	4	28	0.75	BrxX K681A/D684S
NZ_CP009273.1	3533112	3533118	GATAAG	1	A	+	a	4	27	0.703704	BrxX K681A/D684S
NZ_CP009273.1	3536148	3536154	GATAAG	1	A	+	a	4	34	0.529412	BrxX K681A/D684S
NZ_CP009273.1	3540517	3540523	GATAAG	1	A	+	a	4	34	0.470588	BrxX K681A/D684S
NZ_CP009273.1	3541303	3541309	GATAAG	1	A	+	a	4	34	0.529412	BrxX K681A/D684S
NZ_CP009273.1	3554272	3554278	GATAAG	1	A	+	a	4	21	0.761905	BrxX K681A/D684S
NZ_CP009273.1	3557013	3557019	GATAAG	1	A	+	a	4	20	0.3	BrxX K681A/D684S
NZ_CP009273.1	3557224	3557230	GATAAG	1	A	+	a	4	24	0.541667	BrxX K681A/D684S
NZ_CP009273.1	3562226	3562232	GATAAG	1	A	+	a	4	32	0.34375	BrxX K681A/D684S
NZ_CP009273.1	3581454	3581460	GATAAG	1	A	+	a	4	36	0.833333	BrxX K681A/D684S
NZ_CP009273.1	3582610	3582616	GATAAG	1	A	+	a	4	28	0.714286	BrxX K681A/D684S
NZ_CP009273.1	3583638	3583644	GATAAG	1	A	+	a	4	18	0.555556	BrxX K681A/D684S
NZ_CP009273.1	3584225	3584231	GATAAG	1	A	+	a	4	18	0.833333	BrxX K681A/D684S
NZ_CP009273.1	3584337	3584343	GATAAG	1	A	+	a	4	18	0.277778	BrxX K681A/D684S
NZ_CP009273.1	3585864	3585870	GATAAG	1	A	+	a	4	27	0.740741	BrxX K681A/D684S
NZ_CP009273.1	3586001	3586007	GATAAG	1	A	+	a	4	27	0.592593	BrxX K681A/D684S
NZ_CP009273.1	3591829	3591835	GATAAG	1	A	+	a	4	33	0.575758	BrxX K681A/D684S
NZ_CP009273.1	3594490	3594496	GATAAG	1	A	+	a	4	35	0.428571	BrxX K681A/D684S
NZ_CP009273.1	3596073	3596079	GATAAG	1	A	+	a	4	28	0.607143	BrxX K681A/D684S
NZ_CP009273.1	3602004	3602010	GATAAG	1	A	+	a	4	22	0.636364	BrxX K681A/D684S
NZ_CP009273.1	3602136	3602142	GATAAG	1	A	+	a	4	24	0.333333	BrxX K681A/D684S
NZ_CP009273.1	3603262	3603268	GATAAG	1	A	+	a	4	25	0.04	BrxX K681A/D684S
NZ_CP009273.1	3617549	3617555	GATAAG	1	A	+	a	4	21	0.238095	BrxX K681A/D684S
NZ_CP009273.1	3618775	3618781	GATAAG	1	A	+	a	4	23	0.217391	BrxX K681A/D684S
NZ_CP009273.1	3624045	3624051	GATAAG	1	A	+	a	4	12	0.0833333	BrxX K681A/D684S
NZ_CP009273.1	3630583	3630589	GATAAG	1	A	+	a	4	25	0.84	BrxX K681A/D684S
NZ_CP009273.1	3632645	3632651	GATAAG	1	A	+	a	4	19	0.473684	BrxX K681A/D684S
NZ_CP009273.1	3636442	3636448	GATAAG	1	A	+	a	4	21	0.571429	BrxX K681A/D684S
NZ_CP009273.1	3639641	3639647	GATAAG	1	A	+	a	4	14	0.428571	BrxX K681A/D684S
NZ_CP009273.1	3641226	3641232	GATAAG	1	A	+	a	4	22	0.545455	BrxX K681A/D684S
NZ_CP009273.1	3641656	3641662	GATAAG	1	A	+	a	4	20	0.35	BrxX K681A/D684S
NZ_CP009273.1	3644949	3644955	GATAAG	1	A	+	a	4	15	0.466667	BrxX K681A/D684S
NZ_CP009273.1	3646356	3646362	GATAAG	1	A	+	a	4	16	0.5625	BrxX K681A/D684S
NZ_CP009273.1	3647305	3647311	GATAAG	1	A	+	a	4	12	0.416667	BrxX K681A/D684S
NZ_CP009273.1	3650366	3650372	GATAAG	1	A	+	a	4	14	0.785714	BrxX K681A/D684S
NZ_CP009273.1	3654160	3654166	GATAAG	1	A	+	a	4	15	0.466667	BrxX K681A/D684S
NZ_CP009273.1	3655039	3655045	GATAAG	1	A	+	a	4	14	0.642857	BrxX K681A/D684S
NZ_CP009273.1	3659883	3659889	GATAAG	1	A	+	a	4	24	0.5	BrxX K681A/D684S
NZ_CP009273.1	3667805	3667811	GATAAG	1	A	+	a	4	18	0.777778	BrxX K681A/D684S
NZ_CP009273.1	3669551	3669557	GATAAG	1	A	+	a	4	21	0.619048	BrxX K681A/D684S
NZ_CP009273.1	3674876	3674882	GATAAG	1	A	+	a	4	17	0.411765	BrxX K681A/D684S
NZ_CP009273.1	3676525	3676531	GATAAG	1	A	+	a	4	17	0.529412	BrxX K681A/D684S
NZ_CP009273.1	3678471	3678477	GATAAG	1	A	+	a	4	34	0.735294	BrxX K681A/D684S
NZ_CP009273.1	3678805	3678811	GATAAG	1	A	+	a	4	36	0.833333	BrxX K681A/D684S
NZ_CP009273.1	3688542	3688548	GATAAG	1	A	+	a	4	24	0.625	BrxX K681A/D684S
NZ_CP009273.1	3688566	3688572	GATAAG	1	A	+	a	4	25	0.8	BrxX K681A/D684S
NZ_CP009273.1	3689742	3689748	GATAAG	1	A	+	a	4	29	0.310345	BrxX K681A/D684S
NZ_CP009273.1	3699399	3699405	GATAAG	1	A	+	a	4	24	0.375	BrxX K681A/D684S
NZ_CP009273.1	3702772	3702778	GATAAG	1	A	+	a	4	26	0.423077	BrxX K681A/D684S
NZ_CP009273.1	3703117	3703123	GATAAG	1	A	+	a	4	25	0.88	BrxX K681A/D684S
NZ_CP009273.1	3703222	3703228	GATAAG	1	A	+	a	4	22	0.727273	BrxX K681A/D684S
NZ_CP009273.1	3703421	3703427	GATAAG	1	A	+	a	4	25	0.48	BrxX K681A/D684S
NZ_CP009273.1	3703427	3703433	GATAAG	1	A	+	a	4	23	0.521739	BrxX K681A/D684S
NZ_CP009273.1	3703919	3703925	GATAAG	1	A	+	a	4	24	0.958333	BrxX K681A/D684S
NZ_CP009273.1	3720546	3720552	GATAAG	1	A	+	a	4	23	0.217391	BrxX K681A/D684S
NZ_CP009273.1	3721335	3721341	GATAAG	1	A	+	a	4	24	0.75	BrxX K681A/D684S
NZ_CP009273.1	3721734	3721740	GATAAG	1	A	+	a	4	15	0.666667	BrxX K681A/D684S
NZ_CP009273.1	3722147	3722153	GATAAG	1	A	+	a	4	12	0.666667	BrxX K681A/D684S
NZ_CP009273.1	3723432	3723438	GATAAG	1	A	+	a	4	21	0.333333	BrxX K681A/D684S
NZ_CP009273.1	3729690	3729696	GATAAG	1	A	+	a	4	27	0.666667	BrxX K681A/D684S
NZ_CP009273.1	3731596	3731602	GATAAG	1	A	+	a	4	26	0.846154	BrxX K681A/D684S
NZ_CP009273.1	3734395	3734401	GATAAG	1	A	+	a	4	27	0.518519	BrxX K681A/D684S
NZ_CP009273.1	3737094	3737100	GATAAG	1	A	+	a	4	27	0.740741	BrxX K681A/D684S
NZ_CP009273.1	3744090	3744096	GATAAG	1	A	+	a	4	22	0.909091	BrxX K681A/D684S
NZ_CP009273.1	3745116	3745122	GATAAG	1	A	+	a	4	20	0.5	BrxX K681A/D684S
NZ_CP009273.1	3746540	3746546	GATAAG	1	A	+	a	4	20	0.6	BrxX K681A/D684S
NZ_CP009273.1	3748273	3748279	GATAAG	1	A	+	a	4	21	0.380952	BrxX K681A/D684S
NZ_CP009273.1	3751930	3751936	GATAAG	1	A	+	a	4	29	0.758621	BrxX K681A/D684S
NZ_CP009273.1	3759999	3760005	GATAAG	1	A	+	a	4	18	0.0555556	BrxX K681A/D684S
NZ_CP009273.1	3760518	3760524	GATAAG	1	A	+	a	4	23	0.608696	BrxX K681A/D684S
NZ_CP009273.1	3763016	3763022	GATAAG	1	A	+	a	4	19	0	BrxX K681A/D684S
NZ_CP009273.1	3763820	3763826	GATAAG	1	A	+	a	4	17	0.235294	BrxX K681A/D684S
NZ_CP009273.1	3765013	3765019	GATAAG	1	A	+	a	4	18	0.888889	BrxX K681A/D684S
NZ_CP009273.1	3767668	3767674	GATAAG	1	A	+	a	4	19	0.789474	BrxX K681A/D684S
NZ_CP009273.1	3769704	3769710	GATAAG	1	A	+	a	4	19	0.0526316	BrxX K681A/D684S
NZ_CP009273.1	3770459	3770465	GATAAG	1	A	+	a	4	16	0.75	BrxX K681A/D684S
NZ_CP009273.1	3774694	3774700	GATAAG	1	A	+	a	4	30	0.566667	BrxX K681A/D684S
NZ_CP009273.1	3780041	3780047	GATAAG	1	A	+	a	4	31	0.129032	BrxX K681A/D684S
NZ_CP009273.1	3781452	3781458	GATAAG	1	A	+	a	4	40	0.75	BrxX K681A/D684S
NZ_CP009273.1	3787499	3787505	GATAAG	1	A	+	a	4	17	0.647059	BrxX K681A/D684S
NZ_CP009273.1	3796889	3796895	GATAAG	1	A	+	a	4	26	0.653846	BrxX K681A/D684S
NZ_CP009273.1	3799589	3799595	GATAAG	1	A	+	a	4	49	0.489796	BrxX K681A/D684S
NZ_CP009273.1	3816086	3816092	GATAAG	1	A	+	a	4	22	0.0454545	BrxX K681A/D684S
NZ_CP009273.1	3820755	3820761	GATAAG	1	A	+	a	4	24	0.458333	BrxX K681A/D684S
NZ_CP009273.1	3826261	3826267	GATAAG	1	A	+	a	4	22	0.136364	BrxX K681A/D684S
NZ_CP009273.1	3828146	3828152	GATAAG	1	A	+	a	4	15	0.133333	BrxX K681A/D684S
NZ_CP009273.1	3832599	3832605	GATAAG	1	A	+	a	4	25	0.04	BrxX K681A/D684S
NZ_CP009273.1	3833427	3833433	GATAAG	1	A	+	a	4	24	0.0833333	BrxX K681A/D684S
NZ_CP009273.1	3834586	3834592	GATAAG	1	A	+	a	4	29	0.241379	BrxX K681A/D684S
NZ_CP009273.1	3835292	3835298	GATAAG	1	A	+	a	4	25	0.24	BrxX K681A/D684S
NZ_CP009273.1	3840813	3840819	GATAAG	1	A	+	a	4	24	0.708333	BrxX K681A/D684S
NZ_CP009273.1	3841675	3841681	GATAAG	1	A	+	a	4	22	0.318182	BrxX K681A/D684S
NZ_CP009273.1	3844129	3844135	GATAAG	1	A	+	a	4	21	0.714286	BrxX K681A/D684S
NZ_CP009273.1	3844937	3844943	GATAAG	1	A	+	a	4	16	0.75	BrxX K681A/D684S
NZ_CP009273.1	3848991	3848997	GATAAG	1	A	+	a	4	18	0.333333	BrxX K681A/D684S
NZ_CP009273.1	3861089	3861095	GATAAG	1	A	+	a	4	23	0.173913	BrxX K681A/D684S
NZ_CP009273.1	3861688	3861694	GATAAG	1	A	+	a	4	27	0.407407	BrxX K681A/D684S
NZ_CP009273.1	3861795	3861801	GATAAG	1	A	+	a	4	25	0.76	BrxX K681A/D684S
NZ_CP009273.1	3868235	3868241	GATAAG	1	A	+	a	4	23	0.956522	BrxX K681A/D684S
NZ_CP009273.1	3871022	3871028	GATAAG	1	A	+	a	4	31	0.0967742	BrxX K681A/D684S
NZ_CP009273.1	3871649	3871655	GATAAG	1	A	+	a	4	25	0.92	BrxX K681A/D684S
NZ_CP009273.1	3872066	3872072	GATAAG	1	A	+	a	4	26	0.730769	BrxX K681A/D684S
NZ_CP009273.1	3873772	3873778	GATAAG	1	A	+	a	4	22	0.227273	BrxX K681A/D684S
NZ_CP009273.1	3874516	3874522	GATAAG	1	A	+	a	4	20	0.85	BrxX K681A/D684S
NZ_CP009273.1	3880145	3880151	GATAAG	1	A	+	a	4	25	0.8	BrxX K681A/D684S
NZ_CP009273.1	3881782	3881788	GATAAG	1	A	+	a	4	23	0.782609	BrxX K681A/D684S
NZ_CP009273.1	3884264	3884270	GATAAG	1	A	+	a	4	30	0.633333	BrxX K681A/D684S
NZ_CP009273.1	3904835	3904841	GATAAG	1	A	+	a	4	28	0.535714	BrxX K681A/D684S
NZ_CP009273.1	3919794	3919800	GATAAG	1	A	+	a	4	16	0.1875	BrxX K681A/D684S
NZ_CP009273.1	3919991	3919997	GATAAG	1	A	+	a	4	16	0.4375	BrxX K681A/D684S
NZ_CP009273.1	3933587	3933593	GATAAG	1	A	+	a	4	37	0.756757	BrxX K681A/D684S
NZ_CP009273.1	3937132	3937138	GATAAG	1	A	+	a	4	66	0.454545	BrxX K681A/D684S
NZ_CP009273.1	3939799	3939805	GATAAG	1	A	+	a	4	42	0.642857	BrxX K681A/D684S
NZ_CP009273.1	3947740	3947746	GATAAG	1	A	+	a	4	13	0.307692	BrxX K681A/D684S
NZ_CP009273.1	3952298	3952304	GATAAG	1	A	+	a	4	26	0.0384615	BrxX K681A/D684S
NZ_CP009273.1	3956451	3956457	GATAAG	1	A	+	a	4	25	0.48	BrxX K681A/D684S
NZ_CP009273.1	3964473	3964479	GATAAG	1	A	+	a	4	29	0.724138	BrxX K681A/D684S
NZ_CP009273.1	3965977	3965983	GATAAG	1	A	+	a	4	20	0.3	BrxX K681A/D684S
NZ_CP009273.1	3967054	3967060	GATAAG	1	A	+	a	4	24	0.291667	BrxX K681A/D684S
[truncated: 30,682 more rows]

## Sheet: Figure 5A
BrxX - A280	Ocr - A280	BrxX+Ocr - A280	Thyroglobulin - A280	Ferritin - A280	Aldolase - A280	Conalbumine - A280	Ovalbumin - A280	Volume, ml
[truncated: 29,264 more rows]

[truncated: 9 more sheets: Figure 7A, Figure 7C-E, Figure S2B , Figure S2C, FIgure S2D, Figure S2E, Figure S9B , Figure S9C, Figure S9D]
